# Supplementary material for: Alteration in basal and depolarization induced transcriptional network in iPSC derived neurons from Timothy syndrome
Source: Genome Med. 2014 Oct 10;6(10):75. doi: 10.1186/s13073-014-0075-5 (PMC4213483; doi:10.1186/s13073-014-0075-5)
Supplement: Additional file 1: Table S1. — Module assignment and module membership (kME) for all probes that passed the robust expression criteria. [file 13073_2014_75_MOESM1_ESM.xlsx]

## Sheet: Sheet1
Probe_ID	geneSymbol	moduleColor	cor_with_Tsmutation	cor_with_Tsmutation_pVal	kME.lightgreen	kME.lightcyan	kME.salmon	kME.purple	kME.black	kME.magenta	kME.red	kME.greenyellow	kME.grey60	kME.midnightblue	kME.green	kME.blue	kME.yellow	kME.turquoise	kME.brown	kME.cyan	kME.tan	kME.pink
ILMN_2343047	ABCB9	black	-0.345696	0.0389107	-0.253654	0.266436	0.259313	-0.755617	0.846531	-0.409691	0.0479289	-0.25509	0.0150085	-0.554027	-0.655701	-0.32418	-0.753592	0.201756	0.421262	0.000563994	0.632308	-0.21235
ILMN_2343048	ABCB9	black	-0.270137	0.111069	-0.213114	0.20194	0.185155	-0.658905	0.808816	-0.399654	0.0872103	-0.114748	0.238966	-0.669294	-0.513	-0.444969	-0.809147	0.300175	0.321214	0.137783	0.758064	-0.243033
ILMN_1794213	ABHD14A	black	-0.345527	0.0390127	-0.308999	0.291832	0.319727	-0.795289	0.676213	-0.273248	-0.0739351	-0.231898	-0.320643	-0.296811	-0.705005	-0.137093	-0.554264	0.066559	0.411294	-0.185425	0.300416	-0.107869
ILMN_1800008	ACAT1	black	-0.275966	0.103276	-0.128993	0.20321	0.567946	-0.552347	0.807455	-0.733698	0.114991	-0.609121	0.0471253	-0.513374	-0.529557	-0.14116	-0.706287	0.011872	0.51976	0.326396	0.574237	-0.309932
ILMN_1654861	ACO2	black	-0.374151	0.024574	-0.273371	0.294988	0.511175	-0.651916	0.79844	-0.576425	-0.0257301	-0.478017	-0.121561	-0.370034	-0.625559	-0.154681	-0.635832	0.0399646	0.478598	0.0545887	0.428783	-0.0316097
ILMN_1740265	ACOT7	black	-0.218592	0.200257	-0.200928	0.212154	0.422137	-0.642199	0.80085	-0.398678	0.321458	-0.62497	-0.216911	-0.149185	-0.843959	0.180599	-0.756059	-0.316996	0.764974	-0.177873	0.436739	-0.337898
ILMN_2332250	ACOT7	black	-0.364542	0.0288228	-0.355245	0.381402	0.541359	-0.570461	0.794656	-0.489873	0.221314	-0.657403	-0.18483	-0.167202	-0.722222	0.143095	-0.702028	-0.27379	0.68855	-0.0326013	0.383869	-0.397718
ILMN_1666096	ACSL3	black	-0.351953	0.0352851	-0.350894	0.307833	0.380979	-0.492263	0.78996	-0.376091	0.361947	-0.539571	-0.00719864	-0.162983	-0.659707	0.0760778	-0.817434	-0.246529	0.66961	0.0172387	0.55145	-0.568199
ILMN_1798254	ACTR10	black	-0.494378	0.0021783	-0.42523	0.392948	0.383507	-0.56183	0.858202	-0.521964	0.0882266	-0.41994	0.114843	-0.396801	-0.513137	-0.290867	-0.769963	0.114224	0.438693	0.180816	0.639681	-0.192538
ILMN_2319825	ACYP1	black	-0.526641	0.000968175	-0.435082	0.446327	0.351332	-0.592941	0.546118	-0.451134	-0.196309	-0.169654	-0.053503	-0.507769	-0.356529	-0.292746	-0.440632	0.223539	0.196923	0.185288	0.3231	0.0600842
ILMN_1694233	ACYP1	black	-0.418602	0.0110579	-0.292185	0.296765	0.138565	-0.580383	0.485935	-0.242503	0.0174427	-0.188476	-0.111068	-0.345804	-0.459789	-0.112603	-0.415322	0.0548082	0.318319	-0.0121076	0.314987	-0.0489733
ILMN_1801020	ADK	black	-0.151905	0.376472	-0.0733532	0.0388255	0.062902	-0.363195	0.590754	-0.281474	0.342706	-0.224969	0.288152	-0.439831	-0.445379	-0.0837544	-0.66445	-0.0356473	0.470649	-0.00372945	0.638792	-0.303423
ILMN_1712944	AES	black	-0.532841	0.000820787	-0.405178	0.497961	0.670222	-0.725283	0.742278	-0.74442	-0.308523	-0.608878	-0.371397	-0.359011	-0.556353	-0.169992	-0.424575	0.113856	0.366318	0.265507	0.169477	0.000345759
ILMN_2333107	AES	black	-0.693362	2.76197e-06	-0.602646	0.630793	0.52245	-0.6545	0.720945	-0.584128	-0.273868	-0.430399	-0.21648	-0.33119	-0.458573	-0.255011	-0.450912	0.183083	0.283904	0.228188	0.254992	-0.122214
ILMN_1679520	AGPAT1	black	-0.384165	0.0207114	-0.390161	0.389624	0.253507	-0.242101	0.461017	-0.308948	-0.0895333	-0.185351	0.10279	-0.216569	-0.173245	-0.243735	-0.371918	0.150383	0.125089	0.221273	0.28562	-0.113565
ILMN_1770673	AKNA	black	-0.37581	0.0238959	-0.26376	0.245114	0.0888043	-0.576344	0.675414	-0.27513	0.165603	-0.289142	-0.0218389	-0.339386	-0.597206	-0.0811436	-0.609674	-0.0253343	0.484486	-0.0547421	0.461712	-0.0956196
ILMN_2388507	AKT1	black	-0.280031	0.0980918	-0.219558	0.243787	0.383804	-0.798909	0.889873	-0.509724	0.0212151	-0.413376	-0.0689795	-0.463041	-0.715761	-0.258597	-0.76949	0.12653	0.487192	0.0917907	0.554288	-0.149188
ILMN_2410909	AKT1	black	-0.257793	0.129025	-0.191066	0.197995	0.338584	-0.747542	0.824404	-0.407234	0.156443	-0.50058	-0.181445	-0.253497	-0.788951	-0.0354906	-0.726016	-0.0909595	0.617358	-0.0195542	0.460647	-0.19801
ILMN_2390609	ANK3	black	0.0623182	0.718051	0.151911	-0.144961	0.00185798	-0.70032	0.54169	-0.130445	0.0954696	-0.122441	-0.160714	-0.314143	-0.587786	-0.183021	-0.516783	0.116709	0.30373	0.0010914	0.37566	-0.100197
ILMN_1712806	AP1S1	black	-0.623251	4.90273e-05	-0.463688	0.525896	0.590252	-0.705913	0.708567	-0.701395	-0.402778	-0.339341	-0.174056	-0.63135	-0.375395	-0.411393	-0.405494	0.375278	0.157262	0.272327	0.298532	0.00115685
ILMN_2316173	AP1S1	black	-0.325325	0.0528561	-0.259985	0.262735	0.377817	-0.341088	0.511048	-0.441888	-0.114511	-0.186701	0.189083	-0.40439	-0.104294	-0.355108	-0.39555	0.282637	0.0699116	0.417002	0.391353	-0.30934
ILMN_1658472	APH1A	black	-0.477345	0.00324131	-0.350944	0.317199	0.291998	-0.511817	0.642159	-0.361953	0.00515422	-0.317635	-0.0229841	-0.188668	-0.461737	-0.158532	-0.497773	0.0548123	0.401776	-0.0194532	0.417285	-0.161449
ILMN_2149766	APPBP2	black	-0.158835	0.354827	-0.164213	0.107641	-0.0714411	-0.531226	0.676858	-0.0488952	0.268379	0.0277615	0.273308	-0.424337	-0.479086	-0.328746	-0.781271	0.173825	0.317695	-0.0336997	0.733846	-0.340535
ILMN_1661458	ARF1	black	-0.265298	0.11787	-0.199588	0.242864	0.181094	-0.288199	0.45467	-0.275454	0.0559286	-0.238351	0.0614046	-0.261875	-0.290388	-0.134307	-0.382727	0.0342381	0.254101	-0.0760491	0.342326	0.239333
ILMN_1734742	ARHGDIA	black	-0.0434388	0.801386	-0.042891	0.0998295	0.232781	0.0819259	0.284169	-0.408722	-0.0594444	-0.140403	0.339289	-0.379414	0.0765747	-0.260249	-0.265315	0.186457	-0.0170052	0.367095	0.28846	0.100101
ILMN_1741156	ARMCX5	black	-0.337489	0.0441183	-0.322428	0.345518	0.59727	-0.323325	0.674813	-0.491995	0.281167	-0.64484	-0.030214	-0.0744958	-0.523801	0.148712	-0.630266	-0.302814	0.615135	0.030311	0.40295	-0.346448
ILMN_1718046	ARNT2	black	-0.300511	0.0749368	-0.211158	0.278151	0.555335	-0.573347	0.84824	-0.585819	0.264363	-0.724908	-0.140478	-0.316843	-0.771103	0.139261	-0.747225	-0.268233	0.751123	-0.0416147	0.473973	-0.320869
ILMN_1705928	ASCC3L1	black	-0.0315822	0.854915	0.0402151	-0.0862828	-0.258147	-0.530626	0.608226	0.0104784	0.32709	0.0160782	0.212984	-0.320103	-0.57616	-0.255079	-0.70905	0.0974741	0.410757	-0.235919	0.709655	0.0382657
ILMN_1714737	ASF1A	black	-0.143336	0.404289	-0.129882	0.1633	0.430009	-0.273275	0.63101	-0.490574	0.132104	-0.338567	0.203919	-0.462825	-0.292539	-0.200441	-0.623656	0.074924	0.295593	0.237963	0.534727	-0.305833
ILMN_1744118	ASTN2	black	-0.384438	0.0206138	-0.290371	0.307898	0.525863	-0.733758	0.851006	-0.629646	-0.0241484	-0.554901	-0.141254	-0.329339	-0.632327	-0.214079	-0.704544	0.0794843	0.475626	0.319294	0.466706	-0.296147
ILMN_1704164	ATP13A2	black	-0.457536	0.00502099	-0.40811	0.389899	0.163955	-0.654945	0.758385	-0.300318	0.00768661	-0.209934	0.0109181	-0.338564	-0.55945	-0.335978	-0.66689	0.191818	0.350171	-0.00045938	0.55863	-0.0347532
ILMN_2299843	ATP5S	black	-0.377521	0.0232129	-0.272471	0.298158	0.324355	-0.389601	0.588232	-0.487829	-0.0657277	-0.213408	0.179079	-0.494848	-0.288343	-0.315313	-0.504723	0.209715	0.240358	0.10193	0.49804	0.0985844
ILMN_1773849	ATP6V0C	black	-0.579889	0.000209985	-0.478031	0.558822	0.602613	-0.53457	0.525273	-0.668241	-0.570201	-0.254847	-0.170094	-0.460617	-0.172249	-0.451917	-0.20474	0.428244	-0.0393064	0.366487	0.0970745	0.235432
ILMN_2089073	ATP9A	black	-0.535274	0.000768603	-0.431689	0.508227	0.627168	-0.802632	0.904339	-0.658798	-0.0369105	-0.674174	-0.313651	-0.387448	-0.757121	-0.0755051	-0.673004	-0.0322264	0.585294	0.0564475	0.38629	-0.176618
ILMN_2234697	BEX1	black	-0.413104	0.0122754	-0.379504	0.410306	0.620726	-0.42597	0.634163	-0.568262	-0.0853367	-0.407632	-0.032964	-0.296154	-0.34583	-0.178076	-0.533109	0.0618607	0.292057	0.34474	0.320232	-0.288226
ILMN_2214098	BIVM	black	-0.161757	0.345928	-0.115862	0.0551888	-0.0483301	-0.526334	0.768188	-0.103714	0.502223	-0.319606	0.141931	-0.176532	-0.741417	-0.00564625	-0.843878	-0.182014	0.691222	-0.312475	0.732059	-0.210664
ILMN_1675612	BLCAP	black	-0.313238	0.0628538	-0.213485	0.291862	0.523587	-0.805633	0.758089	-0.570241	-0.171401	-0.465232	-0.325622	-0.320783	-0.631018	-0.234974	-0.56967	0.134314	0.36746	0.233335	0.301432	-0.0495149
ILMN_2086222	BRWD2	black	-0.521816	0.00109859	-0.527335	0.365493	-0.169445	-0.27297	0.371274	0.110063	0.189203	0.0402782	0.121778	-0.00299897	-0.330211	-0.109287	-0.412979	-0.00419771	0.28093	-0.312522	0.407817	-0.110739
ILMN_2072140	BTF3L4	black	-0.235722	0.166355	-0.137557	0.114743	0.256924	-0.521965	0.708643	-0.401193	0.195197	-0.326612	0.074429	-0.406921	-0.541971	-0.150856	-0.697346	0.0233354	0.478033	-0.016661	0.597099	-0.261752
ILMN_1686961	C10orf13	black	-0.568022	0.000301955	-0.476575	0.446146	0.469442	-0.539843	0.569212	-0.602258	-0.317613	-0.209649	-0.0128831	-0.572094	-0.225389	-0.393263	-0.39981	0.342436	0.082637	0.4581	0.290944	-0.103049
ILMN_1788878	C10orf83	black	-0.571493	0.000271906	-0.547088	0.431605	0.187018	-0.65252	0.65877	-0.163828	0.103307	-0.300357	-0.197678	-0.0154824	-0.665275	-0.0335522	-0.561049	-0.0812924	0.507662	-0.244886	0.35065	-0.218901
ILMN_1767642	C11orf46	black	-0.425369	0.00970154	-0.249597	0.202029	0.0132766	-0.345073	0.499647	-0.151793	0.248376	-0.263376	0.0602116	-0.127254	-0.341646	-0.0400206	-0.446132	-0.0633649	0.391197	-0.0273485	0.4389	-0.280879
ILMN_2227473	C13orf24	black	-0.397953	0.0162313	-0.298582	0.251867	-0.0655527	-0.32697	0.390026	0.0454986	0.144081	-0.0586747	0.00542497	-0.12148	-0.300854	-0.0751012	-0.311007	0.0326399	0.248736	-0.198246	0.333213	-0.402739
ILMN_1743131	C14orf92	black	-0.317555	0.0591245	-0.257564	0.243743	0.288457	-0.397026	0.626361	-0.372086	0.111214	-0.357089	0.0370815	-0.207268	-0.464767	-0.104784	-0.577009	-0.0338351	0.422523	0.0791211	0.427441	0.0120209
ILMN_2189406	C15orf38	black	-0.483195	0.00283413	-0.368081	0.258175	0.139197	-0.383173	0.59638	-0.153214	0.289439	-0.287023	0.0537844	-0.0982463	-0.45824	0.0128904	-0.559064	-0.13114	0.496106	-0.122112	0.470194	-0.417799
ILMN_2369580	C16orf35	black	-0.755488	1.00458e-07	-0.635302	0.6458	0.495178	-0.736675	0.726233	-0.527299	-0.125757	-0.500173	-0.349479	-0.307577	-0.635141	-0.0794348	-0.506361	0.000690326	0.462094	0.0156999	0.257117	-0.0761452
ILMN_1765880	C16orf57	black	-0.118552	0.491048	-0.0340393	0.141425	0.441905	-0.410523	0.578551	-0.541985	0.0358143	-0.430765	0.015446	-0.380748	-0.423158	-0.10356	-0.509016	-0.000444301	0.387354	0.09943	0.387944	0.10903
ILMN_2225746	C17orf59	black	-0.346987	0.0381391	-0.242918	0.275669	0.212209	-0.665106	0.6532	-0.431836	-0.0850896	-0.210087	0.00675203	-0.540784	-0.488771	-0.336584	-0.544147	0.249853	0.270467	0.0943041	0.460332	0.0526089
ILMN_1711823	C17orf70	black	-0.257295	0.129792	-0.0724975	0.0989208	0.156198	-0.547284	0.408119	-0.33028	-0.101225	-0.265975	-0.236641	-0.276252	-0.406486	-0.120454	-0.238461	0.0923544	0.241846	0.0645586	0.151925	0.256528
ILMN_1787844	C19orf10	black	-0.411779	0.0125852	-0.34829	0.379409	0.597422	-0.398177	0.638802	-0.675802	-0.247645	-0.331035	0.107298	-0.4365	-0.196277	-0.409285	-0.475736	0.299054	0.124801	0.483284	0.379346	-0.0775731
ILMN_1719835	C1orf102	black	-0.40637	0.0139194	-0.32793	0.390102	0.56146	-0.497063	0.739277	-0.495752	0.185236	-0.62093	-0.150041	-0.201901	-0.596715	0.121502	-0.615014	-0.236516	0.60797	0.0268608	0.35305	-0.359383
ILMN_2076940	C1orf149	black	-0.348054	0.0375105	-0.363458	0.303035	0.137219	-0.465242	0.795142	-0.220746	0.356288	-0.298661	0.231762	-0.233767	-0.572373	-0.153416	-0.850391	-0.0452803	0.536146	-0.0329212	0.725067	-0.419134
ILMN_1675024	C1orf165	black	-0.579636	0.000211651	-0.495539	0.518527	0.470332	-0.852869	0.865708	-0.525037	-0.1424	-0.372112	-0.19945	-0.476059	-0.669167	-0.309705	-0.66392	0.204213	0.396645	0.0415353	0.460245	-0.15041
ILMN_1734486	C1orf19	black	-0.475826	0.00335499	-0.356772	0.404769	0.342128	-0.309083	0.634182	-0.481428	0.0555752	-0.212469	0.324688	-0.642169	-0.22176	-0.325372	-0.572852	0.218086	0.22229	0.209794	0.610372	-0.264115
ILMN_1674394	C20orf3	black	-0.409829	0.0130532	-0.321356	0.344369	0.268029	-0.354391	0.606726	-0.435213	0.0179118	-0.206394	0.236578	-0.511046	-0.322548	-0.251059	-0.549379	0.137958	0.297643	0.0643723	0.518627	0.0254553
ILMN_1711909	C20orf31	black	-0.267171	0.1152	-0.107131	0.0737043	0.123166	-0.664004	0.708138	-0.331329	0.051898	-0.182482	0.01023	-0.422462	-0.558188	-0.294629	-0.639672	0.169737	0.387706	0.00379137	0.566912	0.0709297
ILMN_1770911	C20orf98	black	-0.146183	0.39492	-0.0850343	0.0485395	0.169989	-0.708046	0.811691	-0.348888	0.121961	-0.172303	0.16741	-0.453812	-0.579781	-0.393005	-0.821473	0.235591	0.3715	0.189392	0.705843	-0.300919
ILMN_1656297	C21orf57	black	-0.103183	0.549272	-0.0155328	0.103545	0.127651	-0.129826	0.416449	-0.336539	0.0692249	-0.122865	0.30925	-0.419324	-0.114028	-0.250312	-0.431617	0.143929	0.144336	0.254319	0.450714	0.0389883
ILMN_2411127	C21orf57	black	-0.0754658	0.661793	0.0648236	-0.0808561	-0.133643	-0.458032	0.607797	-0.0325823	0.436364	-0.114714	0.225046	-0.239354	-0.532355	-0.0970706	-0.693092	-0.0530557	0.495124	-0.126331	0.678271	-0.287376
ILMN_1700967	C3orf59	black	-0.00331993	0.984668	0.117047	-0.0740731	0.45154	-0.345142	0.566695	-0.548345	0.127144	-0.585242	-0.00708608	-0.131625	-0.349323	-0.0501643	-0.45889	-0.0526337	0.38237	0.414284	0.340846	-0.286788
ILMN_1651987	C6orf129	black	-0.480428	0.00302081	-0.399019	0.459223	0.449888	-0.483813	0.549998	-0.532763	-0.303454	-0.102529	0.0470686	-0.711424	-0.214943	-0.397224	-0.412445	0.364093	0.0504821	0.290787	0.331023	-0.128604
ILMN_2413141	C6orf162	black	-0.400182	0.0155896	-0.280373	0.329063	0.558518	-0.496389	0.792265	-0.597881	0.154253	-0.652211	-0.0543509	-0.279808	-0.556925	-0.0114357	-0.625199	-0.119059	0.583948	0.0949866	0.475101	-0.300403
ILMN_1693323	C6orf162	black	-0.532217	0.000834665	-0.407181	0.407611	0.569019	-0.688876	0.848545	-0.598992	0.0305166	-0.583132	-0.158255	-0.299088	-0.626454	-0.112007	-0.654268	-0.0128184	0.540296	0.115984	0.449927	-0.29925
ILMN_1700978	C6orf205	black	-0.124996	0.467617	-0.0350421	0.104996	0.300977	-0.399056	0.478152	-0.489516	-0.0380969	-0.288664	-0.0157216	-0.49071	-0.374852	-0.136107	-0.438848	0.0718912	0.295182	0.130502	0.321216	0.0856553
ILMN_1660633	CAMK2N2	black	-0.441718	0.00699542	-0.418749	0.434256	0.335962	-0.679148	0.799748	-0.461345	-0.11129	-0.288383	-0.0372388	-0.441471	-0.545961	-0.386373	-0.667501	0.25137	0.303355	0.0779454	0.509694	0.00684509
ILMN_1691237	CAP2	black	-0.07895	0.647169	-0.0508083	-0.0251084	0.0608304	-0.287543	0.471172	-0.122107	0.336905	-0.207817	0.189641	-0.104862	-0.341277	-0.0491639	-0.575371	-0.0744974	0.351877	0.171261	0.485194	-0.505074
ILMN_1705261	CAPN1	black	-0.203461	0.233976	-0.159	0.138164	0.225552	-0.712354	0.680182	-0.309779	0.086176	-0.278595	-0.121297	-0.227609	-0.656474	-0.171659	-0.671249	0.040927	0.445466	0.021797	0.450268	-0.192132
ILMN_2053921	CAPZB	black	-0.338072	0.0437307	-0.372851	0.336206	0.391379	-0.39078	0.562661	-0.373495	-0.113747	-0.211334	0.0542403	-0.238311	-0.290765	-0.292813	-0.50541	0.18041	0.174726	0.201249	0.357092	-0.16688
ILMN_1811264	CCDC32	black	-0.449624	0.00593831	-0.287664	0.37609	0.725697	-0.701216	0.581999	-0.683083	-0.288099	-0.672838	-0.586857	-0.207551	-0.559099	0.0579086	-0.243539	-0.0519444	0.404089	0.152315	-0.0505187	-0.121888
ILMN_1715569	CCDC53	black	-0.47494	0.00342289	-0.385671	0.35846	0.351058	-0.583562	0.87638	-0.458888	0.274026	-0.484433	0.0759943	-0.31746	-0.65999	-0.121371	-0.83996	-0.0593169	0.630523	0.00670328	0.700182	-0.420791
ILMN_1692271	CCM2	black	-0.298333	0.0771749	-0.272326	0.302886	0.43717	-0.259117	0.441009	-0.444107	-0.14752	-0.158036	0.085041	-0.449519	-0.12758	-0.254664	-0.363338	0.200698	0.0809785	0.249055	0.291389	-0.253804
ILMN_2290998	CCS	black	-0.447367	0.00622509	-0.31538	0.328874	0.357129	-0.403858	0.627762	-0.545175	-0.0205857	-0.249876	0.243167	-0.5021	-0.267707	-0.344858	-0.577074	0.209242	0.264694	0.270884	0.570517	-0.106255
ILMN_1766797	CCS	black	-0.325723	0.0525501	-0.164995	0.252177	0.428319	-0.467121	0.502431	-0.578407	-0.0622606	-0.51365	-0.200618	-0.277832	-0.475124	-0.00929505	-0.363028	-0.0607519	0.421978	0.0755587	0.211288	0.172079
ILMN_1703718	CCT7	black	-0.222465	0.192202	-0.169381	0.176697	0.206054	-0.33009	0.500138	-0.330367	0.110195	-0.192721	0.14165	-0.353306	-0.38235	-0.126784	-0.539809	0.0051868	0.344428	0.0324102	0.434515	0.12814
ILMN_1689989	CDC42BPB	black	-0.0681072	0.693079	0.0103669	0.0323187	0.196862	-0.35083	0.411052	-0.317294	-0.126841	-0.234667	-0.0699982	-0.199468	-0.256051	-0.202715	-0.244933	0.162671	0.116366	0.181946	0.169514	0.108932
ILMN_1781987	CDK5	black	-0.310212	0.0655767	-0.155447	0.257891	0.560772	-0.657986	0.744408	-0.700896	-0.159428	-0.44037	-0.0432945	-0.60521	-0.465026	-0.304058	-0.554903	0.226848	0.302675	0.356514	0.420474	-0.0670202
ILMN_1716766	CEBPG	black	-0.218131	0.20123	-0.0433084	0.106257	0.205339	-0.579811	0.671272	-0.460012	-0.0461808	-0.22732	0.0359789	-0.639833	-0.454448	-0.325159	-0.529924	0.257011	0.269545	0.111366	0.491175	0.035338
ILMN_1785161	CHCHD6	black	-0.229476	0.178201	-0.124347	0.180642	0.421013	-0.6487	0.808473	-0.524129	0.171162	-0.569011	-0.0955422	-0.303314	-0.698117	-0.0598385	-0.71153	-0.0778116	0.605401	0.0932616	0.513181	-0.252129
ILMN_1731353	CHPF	black	-0.339811	0.0425912	-0.226008	0.21868	0.289979	-0.660897	0.671518	-0.451381	-0.224695	-0.190987	-0.000211957	-0.319942	-0.371036	-0.49968	-0.503147	0.382917	0.142787	0.342146	0.432964	0.0355732
ILMN_1714489	CIB2	black	-0.118323	0.491892	0.00835963	0.108994	0.583441	-0.429431	0.510896	-0.636909	-0.032015	-0.616119	-0.266326	-0.284657	-0.495666	0.0944712	-0.358633	-0.131496	0.442785	0.178724	0.137982	-0.121386
ILMN_1790953	CKAP1	black	-0.475521	0.00337822	-0.311702	0.339859	0.397091	-0.693862	0.877262	-0.603621	0.0127828	-0.425625	0.0147289	-0.548432	-0.600347	-0.283823	-0.74614	0.147191	0.474284	0.159632	0.609914	-0.117231
ILMN_1762802	CNIH2	black	-0.498004	0.00199631	-0.494405	0.498149	0.497496	-0.60214	0.729089	-0.430724	0.00990509	-0.485475	-0.204931	-0.197599	-0.578934	-0.0367143	-0.589617	-0.0655553	0.470729	0.00381022	0.312002	-0.391991
ILMN_1692398	CNTNAP1	black	-0.00761977	0.96482	0.0625401	-0.069706	0.082863	-0.596724	0.568717	-0.304709	0.0396958	-0.138351	0.0653855	-0.359362	-0.444011	-0.3442	-0.561257	0.224817	0.23611	0.222738	0.489843	0.0500125
ILMN_1741695	COL12A1	black	-0.0967584	0.574537	-0.156463	0.116595	-0.0383399	-0.202005	0.26425	0.0509346	0.138117	0.0278282	0.0728895	-0.0985875	-0.236675	-0.0939899	-0.362392	0.0190739	0.150069	-0.103485	0.279938	-0.172416
ILMN_1783985	COQ6	black	-0.415264	0.0117844	-0.288284	0.26655	0.240252	-0.520659	0.645945	-0.360129	0.0772249	-0.427038	-0.0658044	-0.0740079	-0.504306	-0.0974311	-0.489833	-0.0266128	0.449002	0.0237453	0.370309	-0.0450944
ILMN_1713749	CORO1A	black	-0.49629	0.00208058	-0.44116	0.449138	0.382491	-0.776495	0.847368	-0.426918	0.0775346	-0.518691	-0.252736	-0.24666	-0.825745	-0.0338811	-0.704898	-0.0902332	0.63209	-0.173471	0.423765	-0.141888
ILMN_1795949	CORO7	black	-0.358542	0.0317694	-0.201731	0.300469	0.457428	-0.6516	0.607839	-0.616152	-0.296759	-0.375876	-0.227569	-0.50481	-0.435223	-0.29296	-0.340808	0.271493	0.208449	0.200226	0.235567	0.0604881
ILMN_1722695	CPLX2	black	-0.192083	0.26173	-0.171621	0.169258	0.0114397	-0.137464	0.342512	-0.0885349	0.19829	-0.0644427	0.173037	-0.301096	-0.229298	-0.0546453	-0.373311	-0.00805011	0.223124	-0.0821987	0.35161	-0.087533
ILMN_1737992	CRAT	black	-0.308	0.0676259	-0.132398	0.212382	0.456352	-0.695978	0.580829	-0.592593	-0.269224	-0.436049	-0.3201	-0.340203	-0.471744	-0.205788	-0.320868	0.176821	0.268198	0.190206	0.176227	0.0456127
ILMN_2151522	CRISPLD1	black	-0.608278	8.29925e-05	-0.469208	0.482847	0.479777	-0.51213	0.770636	-0.578322	0.0955066	-0.54863	-0.00887671	-0.326124	-0.496086	-0.0890038	-0.651766	-0.040522	0.509801	0.224746	0.485068	-0.386954
ILMN_1811405	CRMP1	black	-0.516859	0.0012485	-0.473404	0.532879	0.609864	-0.574515	0.682268	-0.658449	-0.309683	-0.314178	-0.0557932	-0.59589	-0.313365	-0.380806	-0.467569	0.316697	0.146033	0.252072	0.339767	-0.07014
ILMN_1716875	CTNND2	black	-0.169094	0.324192	-0.0390005	0.216705	0.463612	-0.637573	0.532075	-0.497215	-0.233729	-0.366731	-0.345142	-0.523182	-0.48549	-0.128854	-0.284999	0.13566	0.243559	-0.043167	0.137257	0.185721
ILMN_1773018	CUEDC2	black	-0.343179	0.0404519	-0.252152	0.196721	0.135889	-0.58456	0.807665	-0.231604	0.394341	-0.411971	0.00214745	-0.195095	-0.774704	0.0528424	-0.800872	-0.206468	0.729385	-0.267684	0.626525	-0.352427
ILMN_2400947	CUGBP2	black	-0.248432	0.144015	-0.233447	0.213452	0.0779187	-0.440778	0.62992	-0.133381	0.194139	-0.172649	0.105259	-0.156106	-0.444952	-0.211872	-0.619385	0.0610617	0.35155	-0.0679433	0.549105	-0.192571
ILMN_1705848	CXorf44	black	-0.415928	0.0116368	-0.398558	0.442176	0.574484	-0.443041	0.674373	-0.612039	-0.201842	-0.221778	0.19405	-0.61076	-0.219429	-0.479033	-0.570212	0.380598	0.0955704	0.3878	0.519261	-0.311061
ILMN_1724341	CXorf45	black	-0.37197	0.02549	-0.275698	0.292028	0.444122	-0.576783	0.828447	-0.473657	0.362235	-0.730587	-0.183911	-0.110934	-0.812165	0.193054	-0.758894	-0.363965	0.825266	-0.166802	0.491653	-0.207782
ILMN_1740441	CYB5R3	black	-0.246102	0.147936	-0.19805	0.259178	0.469496	-0.649031	0.695634	-0.520805	-0.00620207	-0.495929	-0.268988	-0.301992	-0.693513	-0.00504331	-0.587321	-0.0892946	0.527961	-0.013638	0.291587	0.00744784
ILMN_1730416	CYCS	black	-0.296033	0.0795945	-0.309761	0.300379	0.374703	-0.498872	0.851181	-0.374924	0.347644	-0.485634	0.0883895	-0.254997	-0.673928	-0.0236508	-0.861069	-0.162426	0.643754	-0.071276	0.646838	-0.386931
ILMN_2354478	CYFIP2	black	-0.211142	0.216409	-0.311757	0.269972	0.0149104	-0.316084	0.62172	-0.110401	0.189993	0.0863229	0.435533	-0.470491	-0.295557	-0.408796	-0.754844	0.23872	0.186234	0.0420041	0.72711	-0.257751
ILMN_1698307	DBNL	black	-0.194792	0.254933	-0.13358	0.132208	0.350089	-0.504981	0.807904	-0.399681	0.430417	-0.587402	0.0434223	-0.221738	-0.722809	0.111732	-0.82178	-0.275234	0.745263	-0.0538827	0.607161	-0.422189
ILMN_2376289	DBNL	black	-0.294918	0.0807877	-0.221014	0.238353	0.559171	-0.543653	0.810138	-0.553062	0.308193	-0.771546	-0.179805	-0.127296	-0.768235	0.213701	-0.727338	-0.359936	0.797811	-0.0482161	0.430868	-0.301909
ILMN_1762281	DCTN3	black	-0.572474	0.000263917	-0.441775	0.58824	0.662537	-0.659906	0.621966	-0.599502	-0.305131	-0.534378	-0.439791	-0.360279	-0.514855	-0.0789169	-0.266168	0.0770798	0.316089	-0.00717655	0.0677319	-0.0537876
ILMN_2387784	DEAF1	black	-0.343711	0.0401222	-0.171195	0.225978	0.234116	-0.692713	0.689408	-0.406511	-0.0602444	-0.32467	-0.137578	-0.350215	-0.557752	-0.238416	-0.521436	0.150645	0.374346	0.0424245	0.41406	-0.0555952
ILMN_1670145	DFNA5	black	-0.108586	0.52844	0.0270182	0.00612187	0.296405	-0.526857	0.826701	-0.438511	0.471882	-0.620644	0.0362486	-0.303269	-0.757837	0.122938	-0.81268	-0.274844	0.78989	-0.100291	0.652638	-0.385406
ILMN_2221808	DGCR5	black	-0.624611	4.66759e-05	-0.458807	0.519852	0.55331	-0.751004	0.858882	-0.641014	-0.00279094	-0.639733	-0.28283	-0.389518	-0.728376	-0.0275887	-0.643941	-0.0749844	0.612424	0.0139081	0.382522	-0.121562
ILMN_1743432	DGUOK	black	-0.198633	0.245497	-0.107225	0.1849	0.203579	-0.147287	0.384086	-0.289049	0.0894562	-0.167524	0.203053	-0.31578	-0.187367	-0.148071	-0.338998	0.0715495	0.218001	-0.067605	0.400151	-0.0502283
ILMN_2312897	DGUOK	black	-0.315641	0.0607556	-0.231891	0.247593	0.123264	-0.23788	0.52013	-0.226122	0.154198	-0.141712	0.322119	-0.307377	-0.22885	-0.258334	-0.487237	0.136884	0.228284	0.000889774	0.558198	-0.160749
ILMN_2242403	DGUOK	black	-0.19646	0.250805	-0.0883566	0.142109	0.224522	-0.387955	0.78972	-0.390767	0.357492	-0.370427	0.316642	-0.422941	-0.515326	-0.166514	-0.808703	-0.0191276	0.540214	-0.0124298	0.778649	-0.197671
ILMN_2248589	DHX40	black	-0.677979	5.54586e-06	-0.535899	0.530087	0.50947	-0.654988	0.578475	-0.500688	-0.240321	-0.473345	-0.408758	-0.195096	-0.493797	-0.0612977	-0.30406	0.0295825	0.352861	0.0562164	0.0912639	-0.0593659
ILMN_1736704	DIXDC1	black	-0.340473	0.0421639	-0.278759	0.270136	0.409234	-0.337651	0.489633	-0.442008	-0.13345	-0.18476	0.100272	-0.410465	-0.12656	-0.293587	-0.365298	0.243729	0.0699526	0.378499	0.311709	-0.367707
ILMN_1672503	DPYSL2	black	-0.249515	0.142217	-0.116646	0.175858	0.390941	-0.670285	0.693187	-0.434168	0.115012	-0.523693	-0.282203	-0.248528	-0.660981	0.0306443	-0.554469	-0.108744	0.539366	0.0268645	0.325655	-0.297409
ILMN_1792356	DPYSL4	black	-0.318053	0.0587063	-0.233075	0.223531	0.156739	-0.653399	0.844118	-0.361146	0.0550867	-0.0761442	0.297842	-0.647802	-0.491853	-0.520417	-0.810771	0.3676	0.285507	0.119021	0.799785	-0.180998
ILMN_1794156	DYRK1A	black	0.0168597	0.922254	-0.0658135	0.0158274	0.0861	-0.303453	0.312751	-0.103306	0.0761507	-0.106924	-0.00649266	-0.0970691	-0.290575	-0.0949494	-0.368776	0.0259182	0.163311	0.0697387	0.21356	-0.183126
ILMN_1681269	DYRK4	black	-0.47082	0.00375453	-0.388319	0.340393	0.183313	-0.170378	0.431125	-0.190358	0.171864	-0.124558	0.240309	-0.16795	-0.177629	-0.153363	-0.437539	0.021892	0.251528	-0.00200782	0.467968	-0.180944
ILMN_1708798	EAF2	black	-0.247926	0.14486	-0.199733	0.214961	0.2767	-0.367453	0.718532	-0.475332	0.140452	-0.215938	0.378589	-0.623693	-0.330677	-0.346633	-0.751283	0.186417	0.307914	0.264062	0.724547	-0.199609
ILMN_2246894	EDF1	black	-0.503624	0.00174051	-0.385102	0.409542	0.373336	-0.637796	0.782757	-0.480481	0.0538742	-0.393101	-0.0544251	-0.405901	-0.64929	-0.13668	-0.688804	-0.0044772	0.53044	-0.0438384	0.497323	0.0495757
ILMN_1726169	EDF1	black	-0.51459	0.00132294	-0.452282	0.405239	0.232163	-0.490564	0.815193	-0.355865	0.252118	-0.368076	0.191247	-0.30051	-0.559911	-0.166492	-0.798784	-0.0158191	0.540393	0.0294135	0.683903	-0.351666
ILMN_1662741	EDG4	black	-0.183087	0.28515	-0.114653	0.105839	0.0792638	-0.727093	0.560619	-0.244084	-0.020091	-0.231734	-0.280371	-0.280067	-0.657813	-0.122016	-0.488065	0.0398284	0.383857	-0.132356	0.27086	0.27455
ILMN_1653203	EFEMP2	black	-0.285386	0.0915697	-0.11816	0.226725	0.686404	-0.459322	0.655014	-0.84354	-0.105244	-0.636892	-0.0402283	-0.435096	-0.346244	-0.172895	-0.473173	0.0878916	0.342497	0.541652	0.34351	-0.23906
ILMN_1663627	ELMO1	black	-0.118628	0.490766	-0.0803369	0.168883	0.329189	0.152189	0.305727	-0.425726	0.117771	-0.235183	0.418359	-0.389789	0.0942755	-0.137529	-0.337235	0.0495102	0.101349	0.38297	0.388387	-0.225109
ILMN_1716843	ELOVL2	black	-0.18324	0.284742	-0.0846452	0.195244	0.572124	-0.518051	0.660975	-0.692201	-0.0252566	-0.528031	-0.10489	-0.562759	-0.512907	-0.0723746	-0.563319	0.00292673	0.417267	0.243666	0.3386	-0.0940161
ILMN_1700888	ENPP1	black	-0.184901	0.280322	0.0267576	-0.0243332	0.125901	-0.321494	0.394935	-0.292848	0.164861	-0.376838	-0.0158599	-0.0225704	-0.322581	-0.0041735	-0.316862	-0.0787441	0.373351	0.116243	0.31388	-0.165447
ILMN_1692261	EPHB1	black	-0.343047	0.0405344	-0.296434	0.373803	0.482361	-0.617901	0.718432	-0.436924	0.0125466	-0.522214	-0.290907	-0.315582	-0.66759	0.0363482	-0.511674	-0.089214	0.506751	-0.147196	0.267079	-0.224737
ILMN_1682658	EPM2AIP1	black	-0.332807	0.0473324	-0.292689	0.349814	0.493109	-0.617188	0.771986	-0.539444	0.0315894	-0.6094	-0.228749	-0.277283	-0.674506	-0.0198279	-0.599302	-0.0911408	0.539893	-0.0370819	0.335637	0.0159816
ILMN_1772981	EPN1	black	-0.199399	0.243645	-0.145223	0.193663	0.0658623	-0.469151	0.504473	-0.237032	-0.0962737	-0.0664591	0.0785573	-0.387823	-0.345688	-0.347793	-0.40882	0.27305	0.139578	-0.0307758	0.393732	0.1775
ILMN_2277676	ERCC1	black	-0.465791	0.0041969	-0.404551	0.440577	0.621186	-0.708579	0.797214	-0.584565	0.0185842	-0.602396	-0.295063	-0.29621	-0.740446	0.0234401	-0.643842	-0.130872	0.615612	-0.0164498	0.342082	-0.177365
ILMN_1669818	ESD	black	0.11252	0.513516	0.135409	-0.112432	0.155619	-0.249406	0.483911	-0.328642	0.245151	-0.271913	0.192404	-0.342185	-0.362916	-0.108491	-0.575413	-0.0155887	0.363904	0.0715551	0.530455	-0.113856
ILMN_1771689	EXDL2	black	-0.465492	0.00422452	-0.357567	0.306409	0.274763	-0.641536	0.648366	-0.319499	-0.0176669	-0.351499	-0.177915	-0.174873	-0.484302	-0.150776	-0.469974	0.0734583	0.341684	0.156136	0.312663	-0.331827
ILMN_2347805	EXOC1	black	-0.381831	0.0215631	-0.299545	0.37157	0.558265	-0.364696	0.68319	-0.617974	0.00568274	-0.549351	0.0223254	-0.330113	-0.359025	-0.122882	-0.513666	0.0131593	0.389556	0.227978	0.407969	-0.207407
ILMN_2347807	EXOC1	black	-0.374131	0.0245825	-0.279893	0.311158	0.344069	-0.382393	0.732525	-0.417057	0.286556	-0.598699	0.0264253	-0.180901	-0.523565	0.0480798	-0.620249	-0.188395	0.588113	0.0134745	0.491329	-0.275996
ILMN_1699623	FAM81A	black	-0.0986735	0.566951	-0.0910743	0.196356	0.535996	-0.359666	0.493043	-0.571183	-0.0860781	-0.445908	-0.0671916	-0.434702	-0.293015	-0.0953956	-0.397559	0.0514736	0.231912	0.356275	0.219195	-0.217275
ILMN_1771870	FAM98C	black	-0.133648	0.437108	-0.00275534	0.122469	0.413831	-0.389689	0.538236	-0.598386	-0.025834	-0.495381	-0.0479403	-0.343585	-0.351614	-0.0859503	-0.389978	0.015918	0.346975	0.272345	0.282686	-0.0346507
ILMN_1691861	FASTK	black	-0.325711	0.0525593	-0.317313	0.236768	0.129214	-0.318326	0.681423	-0.173213	0.437624	-0.293802	0.29408	-0.130335	-0.472599	-0.0395382	-0.76542	-0.15028	0.5396	-0.0657534	0.669478	-0.449077
ILMN_2403946	FEZ2	black	-0.122562	0.476396	-0.153472	0.123574	0.327381	-0.272272	0.641307	-0.409622	0.240434	-0.425582	0.198687	-0.251838	-0.382399	-0.0811668	-0.651006	-0.0530465	0.422087	0.198131	0.526237	-0.507545
ILMN_1739586	FEZ2	black	-0.16963	0.322637	-0.171155	0.113321	0.210667	-0.42837	0.767179	-0.298845	0.339474	-0.348717	0.215754	-0.259924	-0.533935	-0.131002	-0.816864	-0.0380849	0.508344	0.104063	0.681694	-0.540624
ILMN_1692698	FLJ12505	black	-0.241462	0.155976	-0.258793	0.299912	0.32576	-0.570441	0.579954	-0.360626	-0.0737259	-0.212815	-0.117699	-0.394089	-0.472151	-0.234432	-0.521774	0.137794	0.241951	0.126869	0.318034	-0.000914331
ILMN_1778144	FLJ20489	black	-0.141422	0.41066	-0.0570078	0.107981	0.356228	-0.518338	0.794581	-0.478489	0.25244	-0.49335	0.127827	-0.329792	-0.571207	-0.122521	-0.741544	-0.0312844	0.545966	0.141659	0.627547	-0.39169
ILMN_1704024	FLJ20512	black	-0.59881	0.000114213	-0.543342	0.515133	0.414537	-0.609601	0.803045	-0.462804	0.00740352	-0.323515	0.0694545	-0.396	-0.488565	-0.282458	-0.700545	0.149499	0.393767	0.138624	0.57518	-0.476864
ILMN_2059886	FLJ20699	black	-0.273557	0.106446	-0.0756227	0.231991	0.417552	-0.536373	0.69775	-0.574254	0.0523564	-0.482509	-0.0622475	-0.494215	-0.524335	-0.0930284	-0.561668	-0.00244519	0.454356	0.187418	0.410363	-0.0208201
ILMN_1789224	FLJ21159	black	-0.0573708	0.739624	-0.00199082	0.0301353	0.244857	-0.438479	0.47904	-0.314233	0.0531359	-0.244364	-0.0450921	-0.307317	-0.403334	-0.12888	-0.436185	0.0612352	0.292022	0.029774	0.333312	-0.156008
ILMN_1722738	FLJ22386	black	-0.250284	0.140952	-0.149944	0.199833	0.319423	-0.526179	0.653853	-0.483554	-0.0285142	-0.359004	-0.0208522	-0.333068	-0.507123	-0.228925	-0.538369	0.11512	0.371783	0.0522602	0.44233	0.0696791
ILMN_2144162	FLJ25006	black	-0.369539	0.0265436	-0.263614	0.323428	0.25377	-0.542066	0.512978	-0.395567	-0.198072	-0.285801	-0.158697	-0.346886	-0.380994	-0.250336	-0.300164	0.199739	0.171134	0.0321968	0.221577	0.377816
ILMN_1724406	FLJ90652	black	0.0298521	0.862785	0.0430407	0.0101481	0.053916	-0.0285169	0.326177	-0.187349	0.187023	-0.214499	0.245213	-0.171692	-0.148336	-0.0523554	-0.328301	-0.0387769	0.215262	0.0734482	0.32685	0.0458009
ILMN_2288070	FTO	black	-0.354433	0.0339267	-0.226471	0.278384	0.264626	-0.561125	0.528779	-0.344449	-0.170001	-0.286668	-0.204645	-0.186587	-0.416476	-0.177892	-0.322722	0.129009	0.233382	0.12823	0.18388	0.0144325
ILMN_1687090	GABRB3	black	-0.280234	0.0978395	-0.362518	0.372127	0.195501	-0.251886	0.395385	-0.12571	0.0377273	-0.159666	-0.0706845	-0.11837	-0.310753	-0.0658013	-0.379661	-0.0213137	0.201263	-0.0936766	0.214485	-0.0895914
ILMN_1709681	GABRB3	black	-0.185844	0.277834	-0.188719	0.190395	0.0302922	-0.546948	0.576648	-0.131379	0.0348427	-0.019714	0.0278082	-0.353375	-0.453808	-0.335337	-0.577346	0.214489	0.203486	-0.0732248	0.483534	0.0495809
ILMN_1651819	GALNT11	black	0.00763387	0.964755	-0.0488724	-0.016865	0.0655038	-0.349896	0.422546	-0.0938555	0.0838548	-0.0997088	0.0371607	-0.0802619	-0.362466	-0.163998	-0.459087	0.0493596	0.237569	0.0255665	0.331795	-0.00426634
ILMN_1738869	GALNT13	black	-0.226785	0.183487	-0.136132	0.140033	0.316385	-0.658786	0.682059	-0.425009	0.0833001	-0.442922	-0.169822	-0.272527	-0.618192	-0.0728227	-0.577578	-0.0330347	0.478942	0.0965477	0.378311	-0.0490445
ILMN_2324574	GARNL1	black	0.0764162	0.657791	0.174256	-0.148284	-0.0507121	-0.652762	0.605066	-0.0795948	0.251146	-0.174264	-0.0576636	-0.245754	-0.670186	-0.135486	-0.60747	0.0197177	0.44029	-0.213317	0.518645	0.0429296
ILMN_1699631	GATS	black	-0.270961	0.109942	-0.131987	0.180374	0.368407	-0.804124	0.609329	-0.479976	-0.210286	-0.429913	-0.395042	-0.280218	-0.594838	-0.151884	-0.37227	0.124335	0.317559	0.106864	0.150154	0.0669077
ILMN_2276933	GDAP1	black	-0.373249	0.0249496	-0.437765	0.39889	0.407974	-0.239913	0.595896	-0.410229	0.161357	-0.40645	0.125207	-0.226775	-0.321824	-0.038659	-0.589534	-0.096286	0.396652	0.102056	0.434322	-0.381424
ILMN_1721801	GDAP1	black	-0.390237	0.0186259	-0.41774	0.396945	0.442567	-0.299056	0.660102	-0.398917	0.259156	-0.512935	0.0528538	-0.161994	-0.449296	0.0584457	-0.640651	-0.205192	0.527799	-0.0135327	0.46076	-0.391587
ILMN_1656300	GFRA2	black	0.031591	0.854875	0.101029	-0.040807	0.0533002	-0.350157	0.595087	-0.24289	0.309289	-0.201755	0.264889	-0.441388	-0.480033	-0.136017	-0.660211	0.000252195	0.441868	-0.177568	0.649259	0.0292487
ILMN_1796177	GIPC1	black	-0.0565809	0.743088	-0.0499409	0.085233	0.159428	-0.339561	0.595961	-0.336809	0.0181878	-0.0689616	0.344295	-0.518998	-0.220617	-0.427382	-0.602354	0.314285	0.111413	0.369142	0.573481	-0.254584
ILMN_1757074	GNG10	black	-0.162217	0.344541	-0.10363	0.19075	0.493751	0.0391383	0.456622	-0.634226	0.135431	-0.447454	0.392715	-0.452154	-0.0340378	-0.11916	-0.438027	0.0117014	0.239999	0.39937	0.466343	-0.239363
ILMN_1769702	GPAA1	black	-0.305139	0.0703496	-0.291639	0.223141	0.126365	-0.376506	0.702163	-0.200368	0.416336	-0.329493	0.259263	-0.137622	-0.519475	-0.0626333	-0.778115	-0.126531	0.554264	-0.0239594	0.675793	-0.481441
ILMN_1804332	GPR137	black	-0.313558	0.0625711	-0.266111	0.252073	0.154978	-0.644803	0.711502	-0.166433	0.20872	-0.29974	-0.0854515	-0.188975	-0.691699	-0.0371483	-0.637822	-0.0772656	0.541864	-0.288018	0.47227	-0.241742
ILMN_1754727	GPRASP2	black	-0.399638	0.0157443	-0.423778	0.487162	0.657552	-0.374562	0.710169	-0.54012	0.124212	-0.635058	-0.0822296	-0.177307	-0.527964	0.0603268	-0.593219	-0.186422	0.539565	-0.0175585	0.36388	-0.335088
ILMN_2309228	GPS1	black	-0.381721	0.0216039	-0.298172	0.365827	0.470692	-0.597097	0.596838	-0.575181	-0.197242	-0.359025	-0.140675	-0.453051	-0.46915	-0.177765	-0.433182	0.124891	0.31887	0.121852	0.271999	0.0376772
ILMN_1796490	GRINA	black	-0.156906	0.360776	-0.101489	0.0526446	-0.0692712	-0.333338	0.502866	-0.124604	0.0570886	0.0430642	0.292102	-0.268564	-0.261147	-0.391179	-0.494752	0.266369	0.149766	0.0399992	0.541844	0.0228506
ILMN_1757569	GSK3A	black	-0.280848	0.0970747	-0.188814	0.252096	0.210222	-0.360012	0.529963	-0.353759	-0.0619767	-0.143865	0.165269	-0.439255	-0.270612	-0.321276	-0.447504	0.225467	0.173543	0.082827	0.44582	0.121406
ILMN_1668134	GSTM1	black	-0.54487	0.000590324	-0.276257	0.26391	0.219678	-0.4328	0.457229	-0.4223	-0.139098	-0.281277	-0.0768971	-0.28642	-0.256789	-0.18892	-0.236277	0.156515	0.221818	0.150637	0.250404	-0.0196196
ILMN_1748616	GTF2F1	black	-0.449343	0.0059734	-0.441895	0.399217	0.352564	-0.416813	0.604528	-0.412953	-0.0355723	-0.302321	0.127302	-0.166428	-0.288949	-0.269077	-0.500802	0.148366	0.244907	0.324074	0.411592	-0.350891
ILMN_1758398	GUK1	black	-0.442824	0.00683849	-0.299366	0.336551	0.427618	-0.726052	0.840991	-0.51174	0.10546	-0.585574	-0.228638	-0.211274	-0.784109	-0.0235904	-0.68078	-0.115845	0.666622	-0.11101	0.451292	-0.0812911
ILMN_1711289	GYS1	black	-0.381295	0.0217628	-0.260171	0.25202	0.295235	-0.594585	0.847914	-0.395427	0.380149	-0.565594	-0.0176593	-0.209582	-0.765893	0.054392	-0.817772	-0.22921	0.756004	-0.0905541	0.62403	-0.324575
ILMN_2379520	HAGH	black	-0.516683	0.00125416	-0.38814	0.398465	0.475647	-0.825773	0.806068	-0.580357	-0.238771	-0.357516	-0.1538	-0.451258	-0.537855	-0.405684	-0.566883	0.314408	0.277408	0.239483	0.42554	-0.0688944
ILMN_1774432	HARS2	black	-0.225786	0.185477	-0.12607	0.154023	0.355054	-0.687084	0.86934	-0.429329	0.364113	-0.635711	-0.17098	-0.223556	-0.892539	0.133764	-0.817359	-0.289434	0.821904	-0.180968	0.551739	-0.271509
ILMN_2289775	HAX1	black	-0.672931	6.90961e-06	-0.654337	0.622149	0.374108	-0.362542	0.586927	-0.44462	-0.0466224	-0.276577	0.0971576	-0.309552	-0.270591	-0.219072	-0.513437	0.096745	0.282673	0.150103	0.422295	-0.227534
ILMN_2187487	HEATR5B	black	-0.419395	0.0108911	-0.320739	0.432517	0.528915	-0.419215	0.361201	-0.47323	-0.312812	-0.496701	-0.427244	-0.109209	-0.291393	-0.0298767	-0.0321142	0.0325885	0.154179	0.0548523	-0.110504	0.325832
ILMN_1769902	HSPBP1	black	-0.442487	0.00688604	-0.482753	0.453672	0.308443	-0.281418	0.540753	-0.19536	0.199091	-0.283441	0.0444358	-0.141305	-0.404927	0.041347	-0.524583	-0.154065	0.41535	-0.154826	0.3635	-0.300428
ILMN_1778064	HYPE	black	0.00295276	0.986364	0.0861055	-0.0892345	0.0193659	-0.181864	0.348008	-0.153246	0.20799	-0.159611	0.226718	-0.156751	-0.190651	-0.131713	-0.360231	0.034576	0.212791	0.059045	0.39863	-0.0198984
ILMN_1730432	IGSF8	black	-0.343104	0.0404986	-0.236686	0.243455	0.327084	-0.361889	0.514858	-0.365737	-0.00974578	-0.400309	-0.0953834	-0.0166717	-0.367038	-0.103299	-0.398211	-0.0167536	0.321341	0.0949857	0.263415	0.0497306
ILMN_1664608	INPP5A	black	-0.359001	0.0315356	-0.261606	0.302676	0.446578	-0.553108	0.605877	-0.520181	-0.256119	-0.301319	-0.0657523	-0.3579	-0.311036	-0.329744	-0.376971	0.272331	0.133102	0.34361	0.249033	-0.0463825
ILMN_1708375	IRF1	black	0.0532902	0.757568	0.0737143	-0.0559574	0.11026	-0.335143	0.399272	-0.217173	0.216659	-0.187753	0.107398	-0.204169	-0.362678	-0.0849921	-0.507838	-0.0225483	0.308791	0.159645	0.405054	-0.198594
ILMN_1692739	ISLR2	black	-0.40427	0.0144684	-0.384548	0.335953	0.171011	-0.510143	0.635673	-0.200436	0.103551	-0.297023	-0.0224308	-0.015418	-0.46145	-0.187197	-0.561529	0.0495373	0.351376	0.0866932	0.436954	-0.349963
ILMN_1715674	ITPK1	black	-0.514359	0.00133072	-0.4204	0.420357	0.4718	-0.56336	0.728159	-0.576927	-0.0906025	-0.486339	-0.0957797	-0.317092	-0.502196	-0.174735	-0.546381	0.0723648	0.395215	0.199227	0.360529	-0.0708061
ILMN_1743662	KBTBD3	black	-0.356332	0.0329152	-0.213236	0.208856	0.159927	-0.409987	0.441244	-0.294044	-0.0858293	-0.211268	0.0172574	-0.131198	-0.219888	-0.276689	-0.305217	0.201038	0.161063	0.206878	0.32857	-0.1411
ILMN_1800889	KIAA0274	black	-0.370261	0.0262272	-0.26529	0.253777	0.166456	-0.725988	0.825401	-0.266187	0.319231	-0.433203	-0.120484	-0.246789	-0.849468	0.0124976	-0.79645	-0.16809	0.715586	-0.263721	0.589812	-0.180608
ILMN_1683277	KIAA0319L	black	-0.350562	0.0360663	-0.30581	0.30946	0.437307	-0.636708	0.8105	-0.409864	0.292449	-0.6952	-0.290208	-0.0632432	-0.862714	0.225402	-0.72541	-0.370017	0.799463	-0.219327	0.374668	-0.202933
ILMN_1742976	KIAA0961	black	-0.581348	0.000200622	-0.525771	0.429642	-0.0968189	-0.317043	0.38001	0.120873	0.166705	0.0127867	0.0271868	-0.0362151	-0.295432	-0.0734696	-0.364097	-0.011768	0.242874	-0.17775	0.310523	-0.277931
ILMN_2376133	KIAA1191	black	-0.44634	0.00635942	-0.336971	0.414387	0.569609	-0.553044	0.564265	-0.624034	-0.406125	-0.345328	-0.190531	-0.349934	-0.297176	-0.372255	-0.280737	0.324194	0.100701	0.238266	0.193474	0.106653
ILMN_1732609	KIAA1539	black	-0.531536	0.000850049	-0.437302	0.413293	0.387075	-0.742668	0.84614	-0.471706	-0.0100593	-0.390625	-0.0586433	-0.339603	-0.61082	-0.264741	-0.689325	0.126554	0.437772	0.120322	0.509203	-0.162186
ILMN_1805330	KLHL26	black	-0.210727	0.217333	-0.14006	0.112465	0.147481	-0.63317	0.623866	-0.272854	0.013544	-0.172768	-0.0361303	-0.305914	-0.528126	-0.270884	-0.557348	0.159079	0.309647	0.0346067	0.439847	0.0128538
ILMN_1664466	KLHL9	black	-0.263297	0.12077	-0.16419	0.231947	0.470464	-0.225744	0.425549	-0.435349	-0.0460968	-0.418159	-0.0643618	-0.155821	-0.143013	-0.0883381	-0.251768	0.0254811	0.175695	0.28452	0.173418	-0.162152
ILMN_1784113	KLP1	black	-0.460872	0.00467257	-0.39029	0.40441	0.263129	-0.796447	0.766456	-0.358991	-0.0976155	-0.187924	-0.123069	-0.489079	-0.659781	-0.303897	-0.65496	0.19933	0.363591	-0.0448178	0.456761	0.00267709
ILMN_1728071	KRAS	black	-0.362637	0.0297329	-0.255636	0.194114	0.222708	-0.655982	0.715314	-0.331811	0.158672	-0.348739	-0.0544645	-0.19747	-0.616936	-0.12108	-0.666151	-0.00977802	0.501296	0.101785	0.48797	-0.339291
ILMN_1700728	KRTCAP3	black	-0.282306	0.0952793	-0.181252	0.234136	0.374197	-0.326791	0.41287	-0.46152	-0.152689	-0.308504	-0.0714638	-0.300402	-0.233454	-0.172653	-0.263295	0.114773	0.154952	0.187847	0.173497	0.20314
ILMN_1782292	LAMP1	black	-0.199209	0.244104	-0.0564758	0.0616566	0.229591	-0.576595	0.498015	-0.245371	0.0257535	-0.284619	-0.244952	-0.0542139	-0.486024	-0.0490773	-0.402201	-0.0263108	0.349328	0.0944317	0.213361	-0.131793
ILMN_1744534	LOC144363	black	-0.37839	0.022872	-0.293555	0.362607	0.659472	-0.490864	0.769133	-0.621139	0.115397	-0.68572	-0.0862156	-0.230098	-0.561305	0.0128867	-0.61155	-0.135415	0.565178	0.126191	0.412738	-0.356319
ILMN_1741780	LOC285193	black	-0.276653	0.102387	-0.182062	0.163526	0.201456	-0.529146	0.875684	-0.31941	0.457188	-0.455161	0.173239	-0.267774	-0.697669	-0.0575865	-0.91638	-0.146975	0.695939	-0.058902	0.786862	-0.40325
ILMN_2135339	LOC285382	black	-0.225622	0.185804	-0.252649	0.318571	0.449969	-0.485849	0.532131	-0.458821	-0.150715	-0.323808	-0.136466	-0.405646	-0.384262	-0.188881	-0.409106	0.126644	0.203161	0.114696	0.218993	0.0788836
ILMN_1733799	LOC348262	black	-0.531063	0.00086088	-0.466876	0.577946	0.761165	-0.62822	0.647129	-0.746471	-0.36334	-0.605771	-0.398181	-0.364941	-0.477897	-0.0931943	-0.334471	0.0724895	0.308475	0.240381	0.038191	-0.0799668
ILMN_1739199	LOC349338	black	-0.60792	8.4016e-05	-0.410199	0.512964	0.374827	-0.700768	0.573252	-0.493068	-0.313568	-0.356253	-0.375948	-0.394041	-0.485354	-0.185571	-0.264398	0.161919	0.248744	0.0236286	0.105431	0.308001
ILMN_2067682	LOC401431	black	-0.293628	0.082187	-0.203077	0.151374	-0.115706	-0.4153	0.579741	-0.0984735	0.261425	-0.0162234	0.314513	-0.437361	-0.409632	-0.256447	-0.621707	0.139314	0.336848	-0.179019	0.691213	-0.22952
ILMN_2061979	LOC440093	black	-0.346228	0.0385913	-0.327929	0.362526	0.311535	-0.394542	0.551577	-0.458189	-0.134392	-0.20954	0.0903355	-0.40363	-0.303152	-0.317963	-0.470981	0.211298	0.197388	0.112417	0.400776	0.171116
ILMN_2125747	LOC606724	black	-0.518577	0.00119463	-0.470692	0.54128	0.600819	-0.747421	0.764564	-0.610794	-0.164816	-0.557031	-0.351178	-0.385558	-0.665854	-0.0877567	-0.534674	0.0191056	0.455214	0.0778354	0.238879	-0.0705162
ILMN_1686889	LOC619208	black	-0.473601	0.00352776	-0.376416	0.364518	0.241197	-0.726476	0.893567	-0.389832	0.0519874	-0.200139	0.127296	-0.580492	-0.587149	-0.413008	-0.81178	0.258238	0.383876	0.0355041	0.72688	-0.170031
ILMN_2176755	LOC653319	black	-0.278905	0.0995078	-0.218365	0.291963	0.349516	-0.4424	0.475145	-0.396746	-0.0533731	-0.393646	-0.189759	-0.274977	-0.445965	-0.00048118	-0.31847	-0.0465142	0.331811	-0.0924104	0.157166	0.121938
ILMN_1678541	LOC654084	black	-0.215087	0.207746	-0.103363	0.177408	0.313799	-0.354982	0.511967	-0.322582	0.0486083	-0.241174	0.0376151	-0.280683	-0.315659	-0.135291	-0.414206	0.0505753	0.282681	0.0748435	0.360628	-0.112819
ILMN_2179726	LOC90835	black	-0.494942	0.00214908	-0.440681	0.49455	0.366727	-0.604165	0.652893	-0.429961	0.0328651	-0.46143	-0.193183	-0.330073	-0.623436	-0.00987595	-0.527759	-0.0876355	0.496687	-0.140738	0.317493	0.0921753
ILMN_1755990	LOC92270	black	-0.185512	0.278708	-0.0409637	0.010966	0.113462	-0.645265	0.718478	-0.183423	0.335232	-0.339362	-0.0671422	-0.17347	-0.704829	-0.0196259	-0.701222	-0.122837	0.604748	-0.181448	0.565503	-0.210675
ILMN_1705953	LONRF1	black	-0.372268	0.0253634	-0.258721	0.254328	0.310348	-0.159402	0.493297	-0.470138	0.0471871	-0.318944	0.229343	-0.405958	-0.106138	-0.178001	-0.398674	0.108204	0.191115	0.372262	0.400721	-0.355381
ILMN_1742789	LPXN	black	-0.441352	0.00704812	-0.372343	0.210422	-0.0896771	-0.39335	0.450319	0.0984108	0.248609	-0.026376	0.0655877	0.0103946	-0.387421	-0.0861793	-0.452289	-0.0177839	0.331277	-0.23936	0.428484	-0.322523
ILMN_1809417	LRFN4	black	-0.183169	0.284933	-0.157686	0.117532	0.0128058	-0.373228	0.716898	-0.2626	0.216672	-0.0941139	0.442829	-0.42161	-0.366701	-0.4272	-0.791049	0.237124	0.296887	0.150024	0.814177	-0.248884
ILMN_2384807	LRRCC1	black	-0.495878	0.00210133	-0.460943	0.41732	0.196181	-0.425489	0.73599	-0.229611	0.447359	-0.443765	0.0800631	-0.171566	-0.653687	0.110607	-0.780679	-0.284445	0.69355	-0.232477	0.597586	-0.393176
ILMN_1691131	LSMD1	black	-0.240599	0.157506	-0.120294	0.168944	0.116294	-0.659075	0.618219	-0.24962	0.049042	-0.141595	-0.0888079	-0.470671	-0.621853	-0.152686	-0.586434	0.0702309	0.407314	-0.196524	0.436032	0.0687574
ILMN_1658271	LSS	black	-0.309269	0.0664438	-0.306572	0.260497	0.261086	-0.446216	0.603269	-0.386313	0.124821	-0.268531	0.0920687	-0.39245	-0.425241	-0.128852	-0.603368	0.00997817	0.372201	0.174238	0.444131	-0.17726
ILMN_2159859	LYSMD4	black	-0.395806	0.01687	-0.37653	0.330002	-0.0213688	-0.569487	0.663701	-0.186046	0.0665432	0.041703	0.276161	-0.51276	-0.427076	-0.460387	-0.689255	0.318591	0.215124	-0.0242804	0.683441	-0.0919663
ILMN_1762792	MAGED1	black	-0.49182	0.00231526	-0.540124	0.546794	0.516881	-0.266646	0.52893	-0.339851	0.222864	-0.604682	-0.182509	0.0581661	-0.488839	0.291015	-0.455895	-0.398949	0.579687	-0.192419	0.180496	-0.312978
ILMN_1768510	MAN2B2	black	-0.297628	0.0779101	-0.133118	0.204225	0.514071	-0.646781	0.687813	-0.613011	-0.085286	-0.479745	-0.205817	-0.360077	-0.549856	-0.161462	-0.524947	0.0499179	0.401965	0.193856	0.318532	0.19992
ILMN_2142752	MANSC1	black	-0.325734	0.0525412	-0.148424	0.240595	0.311403	-0.508704	0.692275	-0.582401	-0.129592	-0.205947	0.272278	-0.632153	-0.233809	-0.549296	-0.566114	0.436587	0.118025	0.506466	0.612891	-0.184874
ILMN_2375002	MAP4K4	black	-0.224378	0.188308	-0.206091	0.2012	0.272306	-0.604054	0.796165	-0.358133	0.172127	-0.37793	0.032728	-0.344714	-0.638604	-0.154198	-0.736629	0.0177835	0.488118	-0.0308731	0.562177	-0.167018
ILMN_1735361	MAPK11	black	-0.443763	0.00670764	-0.359763	0.328624	0.120191	-0.500772	0.651065	-0.320544	-0.00622778	-0.0504795	0.277534	-0.548627	-0.316566	-0.44697	-0.617059	0.320121	0.167813	0.225932	0.599392	-0.0873338
ILMN_1703142	2014-03-02	black	-0.45485	0.00531764	-0.359561	0.381042	0.35114	-0.64252	0.871813	-0.560961	-0.0220189	-0.259403	0.241999	-0.584609	-0.447074	-0.508546	-0.796541	0.33594	0.306571	0.296403	0.748241	-0.210414
ILMN_2337789	2014-03-02	black	-0.384064	0.0207476	-0.358353	0.343693	0.326288	-0.611734	0.670395	-0.374815	-0.0629004	-0.191491	0.0460958	-0.382985	-0.379759	-0.364707	-0.580375	0.260385	0.212392	0.231426	0.481463	-0.337429
ILMN_2047430	2014-03-05	black	-0.21841	0.200642	-0.194632	0.172657	0.329687	-0.484673	0.76561	-0.409985	0.257383	-0.390565	0.137301	-0.274675	-0.558958	-0.134148	-0.789401	-0.0436782	0.532616	0.0453808	0.639992	-0.300552
ILMN_2409793	MAZ	black	-0.502668	0.00178188	-0.417681	0.444619	0.413679	-0.528891	0.640101	-0.524954	-0.116867	-0.3934	-0.136137	-0.391691	-0.445599	-0.145398	-0.468303	0.0684432	0.33436	0.113731	0.282556	0.0398485
ILMN_2059996	MEGF8	black	-0.211016	0.216688	-0.11629	0.159903	0.271018	-0.652195	0.519625	-0.305111	-0.0974702	-0.273291	-0.310194	-0.235444	-0.51321	-0.131711	-0.38594	0.0712332	0.288463	0.0304292	0.190861	0.154856
ILMN_2301677	MEIS3	black	-0.59347	0.000136158	-0.461261	0.534458	0.612828	-0.742046	0.82127	-0.746467	-0.318502	-0.429848	-0.127805	-0.579458	-0.502085	-0.413332	-0.560406	0.312505	0.26918	0.290258	0.395921	0.157097
ILMN_2402629	METTL9	black	-0.211161	0.216366	-0.189788	0.104261	0.0412367	-0.438533	0.691853	-0.162015	0.329253	-0.20663	0.226793	-0.221383	-0.537985	-0.15255	-0.756201	-0.00648224	0.493414	-0.0791303	0.69658	-0.393024
ILMN_1692477	MGAT5B	black	-0.508365	0.00154757	-0.446937	0.498518	0.453534	-0.484419	0.599911	-0.497453	-0.259111	-0.256021	-0.0577433	-0.382338	-0.284803	-0.354728	-0.414614	0.271848	0.138637	0.195298	0.306663	-0.00929407
ILMN_1670456	MGC10433	black	-0.501092	0.00185198	-0.41014	0.421802	0.378762	-0.285196	0.650589	-0.508597	0.0876525	-0.495495	0.116412	-0.268053	-0.355945	-0.0845396	-0.523359	-0.0326901	0.422063	0.14538	0.43409	-0.170963
ILMN_1730347	MGC12981	black	-0.389889	0.0187405	-0.186796	0.293786	0.459601	-0.514705	0.602704	-0.579793	-0.113355	-0.502509	-0.158264	-0.324687	-0.411522	-0.153029	-0.334055	0.0891837	0.339246	0.090659	0.283978	0.0747453
ILMN_1653836	MGC34830	black	-0.305068	0.0704185	-0.227104	0.266379	0.377013	-0.663194	0.897326	-0.49089	0.19264	-0.44285	0.0430466	-0.507875	-0.686644	-0.18645	-0.839383	0.0369172	0.559375	0.0285366	0.680425	-0.284851
ILMN_1683065	MGC52110	black	-0.529101	0.000907117	-0.413882	0.391162	0.372291	-0.833665	0.792922	-0.442971	-0.0992688	-0.329871	-0.184519	-0.381297	-0.656025	-0.276462	-0.610466	0.178154	0.399847	-0.00592239	0.438263	-0.102636
ILMN_1745697	MGRN1	black	-0.200095	0.241968	-0.0341479	0.0981017	0.147933	-0.517515	0.568389	-0.397293	-0.14226	-0.146889	0.047951	-0.498365	-0.352385	-0.364063	-0.411116	0.298446	0.173655	0.129248	0.400412	0.252629
ILMN_1751956	MGST3	black	-0.370408	0.0261629	-0.207459	0.178595	0.237582	-0.47239	0.430686	-0.278846	-0.0825865	-0.273299	-0.166455	-0.0170069	-0.260683	-0.175521	-0.259507	0.1127	0.177365	0.281032	0.18712	-0.245111
ILMN_1788832	MIB1	black	-0.274114	0.105706	-0.203779	0.144689	0.144858	-0.545366	0.830367	-0.228778	0.511156	-0.426751	0.113019	-0.256924	-0.758452	0.0460507	-0.883716	-0.224644	0.747157	-0.231574	0.738065	-0.410418
ILMN_1743806	MIF4GD	black	-0.171227	0.318036	-0.0727208	0.0647862	-0.0241343	-0.551063	0.612857	-0.150446	0.265608	-0.103148	0.100687	-0.399777	-0.607855	-0.154004	-0.6845	0.0178534	0.470841	-0.267808	0.627865	0.00307207
ILMN_1718646	MMP15	black	-0.582762	0.000191905	-0.446293	0.487073	0.515801	-0.65811	0.708473	-0.588054	-0.290774	-0.351597	-0.133666	-0.373466	-0.397	-0.394378	-0.450508	0.304456	0.192852	0.26693	0.327804	0.00212675
ILMN_1665775	MOSC2	black	-0.105055	0.542012	-0.0693467	0.143562	0.196072	-0.454582	0.551026	-0.310871	0.121849	-0.258065	-0.0331874	-0.39032	-0.493454	-0.0680889	-0.548964	-0.0229214	0.386455	-0.0169666	0.389142	-0.0614016
ILMN_1654217	MPP2	black	-0.171468	0.317345	-0.11994	0.156347	0.266344	-0.705107	0.691101	-0.363988	-0.0201928	-0.197255	-0.0688025	-0.481427	-0.611419	-0.284538	-0.615161	0.182953	0.349451	-0.109791	0.493865	0.0632704
ILMN_1744835	MRPL21	black	-0.471455	0.00370167	-0.60191	0.468644	-0.0338309	0.0925474	0.237568	0.0250846	0.175275	0.0268226	0.370563	-0.0173136	-0.0370483	-0.0912658	-0.338566	-0.0201252	0.150453	-0.117276	0.366729	-0.236922
ILMN_2398995	MRPL24	black	-0.214881	0.208194	-0.163042	0.159585	0.268119	-0.36421	0.777988	-0.392561	0.488647	-0.471508	0.263237	-0.318335	-0.607131	0.0113499	-0.884428	-0.218815	0.690384	-0.0162628	0.754582	-0.326182
ILMN_1807095	MRPS36	black	-0.0446759	0.795848	-0.0200109	-0.00359454	0.0718604	-0.340824	0.537958	-0.172212	0.181242	-0.119198	0.169507	-0.279172	-0.336627	-0.239439	-0.571444	0.134316	0.247515	0.109533	0.537482	-0.479632
ILMN_1691156	MT1A	black	-0.309507	0.0662248	-0.171706	0.241601	0.638995	-0.568055	0.797616	-0.788839	-0.0298841	-0.614349	0.00855465	-0.434766	-0.457451	-0.242312	-0.655087	0.108525	0.415037	0.476534	0.502158	-0.22693
ILMN_1718766	MT1F	black	-0.323042	0.0546402	-0.183783	0.272969	0.575872	-0.586953	0.81548	-0.773505	-0.0998144	-0.472796	0.128557	-0.594751	-0.387805	-0.412274	-0.673454	0.27914	0.299086	0.530886	0.589715	-0.231374
ILMN_1775170	MT1X	black	-0.345552	0.0389978	-0.198225	0.274086	0.625178	-0.535234	0.781225	-0.81925	-0.126192	-0.489563	0.143749	-0.601106	-0.316436	-0.400575	-0.625467	0.281888	0.266708	0.609995	0.551461	-0.274002
ILMN_2136089	MTE	black	-0.38466	0.0205346	-0.266673	0.306885	0.586615	-0.639118	0.804165	-0.70571	-0.0833433	-0.548774	-0.0583989	-0.41004	-0.478914	-0.285014	-0.639577	0.15924	0.369784	0.438907	0.470884	-0.214104
ILMN_1685044	MTUS1	black	-0.425857	0.00960959	-0.376787	0.441011	0.34457	-0.339242	0.526804	-0.416092	-0.0741957	-0.178469	0.139558	-0.57873	-0.178199	-0.282692	-0.405183	0.223467	0.124231	0.123742	0.406425	-0.178243
ILMN_1754541	MYCL1	black	-0.057604	0.738603	-0.116146	0.10542	0.132143	-0.343325	0.373784	-0.192925	-0.0803516	-0.00335699	0.079611	-0.315259	-0.24711	-0.292915	-0.400266	0.210936	0.0620329	0.119306	0.288964	0.0995285
ILMN_1716547	NAGK	black	-0.306559	0.0689871	-0.178493	0.29976	0.392616	-0.557345	0.580847	-0.495693	-0.149498	-0.387029	-0.151512	-0.420583	-0.400969	-0.216829	-0.36352	0.155108	0.237061	0.150411	0.255467	0.12986
ILMN_1694980	NAGLU	black	-0.147082	0.391989	-0.0373136	-0.00632188	-0.00899621	-0.51492	0.698269	-0.242352	0.266654	-0.108946	0.342653	-0.409315	-0.487811	-0.330798	-0.766875	0.157319	0.405692	0.0447158	0.786846	-0.134411
ILMN_1785406	NAP1L3	black	-0.281562	0.0961925	-0.265145	0.284733	0.480449	-0.631243	0.721646	-0.510124	-0.0971208	-0.448014	-0.158621	-0.181747	-0.52696	-0.24501	-0.574793	0.120496	0.341079	0.215551	0.365079	-0.161758
ILMN_1813604	NDUFB7	black	0.0455129	0.792106	0.0917124	-0.0470169	0.192533	-0.376335	0.638287	-0.333997	0.213619	-0.227332	0.227768	-0.43037	-0.447678	-0.186556	-0.669399	0.062151	0.397384	0.0149027	0.616648	-0.227169
ILMN_2142554	NENF	black	-0.165346	0.335188	-0.0244713	0.104364	0.237772	-0.511266	0.550443	-0.454924	-0.0646503	-0.116112	0.0783231	-0.716209	-0.374908	-0.311169	-0.500544	0.257663	0.213544	0.125302	0.469923	-0.0151266
ILMN_1807211	NICN1	black	-0.223573	0.189939	-0.0895383	0.107997	0.17067	-0.633627	0.860643	-0.35953	0.338705	-0.351415	0.154751	-0.458207	-0.684563	-0.174545	-0.876264	0.000971586	0.598467	-0.026374	0.774708	-0.327214
ILMN_1724753	NIN	black	-0.0634224	0.713265	0.0773331	0.00149065	0.239926	-0.281997	0.421293	-0.344209	0.0831642	-0.204782	0.094795	-0.538486	-0.213888	-0.145643	-0.361492	0.114013	0.172517	0.150618	0.362623	-0.166669
ILMN_2096604	NIP30	black	-0.357647	0.0322298	-0.279749	0.297532	0.291701	-0.619355	0.867856	-0.359491	0.342992	-0.485729	0.00073347	-0.326124	-0.78012	0.00633554	-0.837207	-0.167563	0.721394	-0.213275	0.658835	-0.316835
ILMN_1784783	NME5	black	-0.6074	8.55229e-05	-0.591593	0.517804	0.177856	-0.47849	0.760458	-0.177951	0.333183	-0.274773	0.13504	-0.194988	-0.587574	-0.0772714	-0.799245	-0.108214	0.566633	-0.176682	0.657719	-0.440385
ILMN_1684143	NPTXR	black	-0.419983	0.0107688	-0.371373	0.370731	0.347068	-0.412223	0.625744	-0.461875	0.0273898	-0.409472	0.0605282	-0.250925	-0.411367	-0.181187	-0.511859	0.0619179	0.358298	0.094785	0.428335	-0.100499
ILMN_2349444	NUDT2	black	-0.559281	0.000391179	-0.434243	0.432768	0.450001	-0.705785	0.833352	-0.492652	0.196575	-0.670592	-0.271339	-0.155843	-0.83044	0.131879	-0.686396	-0.267024	0.772604	-0.17588	0.412942	-0.162884
ILMN_1778347	NUDT2	black	-0.528456	0.00092278	-0.408561	0.421428	0.485377	-0.69724	0.825824	-0.49054	0.194467	-0.714838	-0.32342	-0.116378	-0.850222	0.181924	-0.659956	-0.30606	0.792214	-0.222157	0.371185	-0.180541
ILMN_1777853	OACT2	black	-0.345324	0.0391356	-0.368217	0.287556	0.138632	-0.590447	0.637414	-0.192105	-0.0585958	0.0218022	0.123638	-0.420257	-0.368608	-0.437251	-0.603376	0.321594	0.13947	0.090694	0.51701	-0.132058
ILMN_1704672	OBFC2B	black	-0.301008	0.0744336	-0.253857	0.224424	0.0702763	-0.242754	0.554159	-0.141486	0.290897	-0.202963	0.236578	-0.161967	-0.325974	-0.0816542	-0.571536	-0.0552942	0.396077	-0.0359527	0.539366	-0.321847
ILMN_1716488	PACS1	black	-0.241567	0.155791	-0.139511	0.202796	0.323608	-0.648037	0.675431	-0.383091	0.0614183	-0.533283	-0.32308	-0.156827	-0.700099	0.0244445	-0.493499	-0.10666	0.52773	-0.0916523	0.266661	-0.0304811
ILMN_1722276	PAFAH1B1	black	-0.498755	0.00196031	-0.482499	0.465354	0.299739	-0.677741	0.806614	-0.38901	-0.0432181	-0.182219	0.0780237	-0.474639	-0.52821	-0.403669	-0.734605	0.25069	0.31454	0.0306841	0.598637	-0.0340529
ILMN_1767365	PAK1	black	-0.513046	0.0013758	-0.42134	0.452367	0.512004	-0.770478	0.772388	-0.47306	0.0198153	-0.636941	-0.446159	-0.0549729	-0.797404	0.0743028	-0.579004	-0.181641	0.638827	-0.0934148	0.247358	-0.206933
ILMN_1660793	PAQR4	black	0.0033791	0.984395	0.0357938	-0.0129491	0.199789	-0.449625	0.668838	-0.340177	0.251689	-0.275083	0.199406	-0.439827	-0.518349	-0.136844	-0.710883	0.0155864	0.450081	0.0468208	0.609153	-0.288702
ILMN_2397954	PARP3	black	-0.300696	0.0747493	-0.206399	0.205392	0.322858	-0.588798	0.875169	-0.430114	0.385784	-0.586911	0.0148438	-0.263835	-0.775382	0.0445926	-0.841687	-0.218712	0.763103	-0.123264	0.66039	-0.326845
ILMN_1786105	PCBD1	black	-0.390837	0.0184296	-0.239745	0.249671	0.454017	-0.569917	0.65529	-0.616595	0.00251663	-0.51108	-0.131414	-0.382962	-0.553609	-0.0572141	-0.540407	-0.030602	0.491772	0.150882	0.362021	-0.102669
ILMN_1795906	PCBD1	black	-0.517446	0.00122985	-0.411269	0.415243	0.539706	-0.540075	0.686826	-0.650477	-0.0369093	-0.502386	-0.0726628	-0.421517	-0.484695	-0.115424	-0.557752	0.0172438	0.442724	0.19562	0.389443	-0.190127
ILMN_1663716	PCDH21	black	-0.0976788	0.570886	-0.0753053	0.00315904	-0.0737252	-0.3014	0.349831	-0.0793778	0.160898	0.0257939	0.175246	-0.215752	-0.293849	-0.201718	-0.450771	0.082186	0.19047	0.0656729	0.40049	0.050828
ILMN_1690125	PDLIM7	black	-0.290853	0.0852591	-0.326343	0.344876	0.289676	-0.396528	0.535851	-0.317345	-0.0652823	-0.198877	0.0248084	-0.266685	-0.360962	-0.245049	-0.468785	0.138801	0.238188	-0.0954481	0.389055	0.0285647
ILMN_1678546	PEX11B	black	-0.482749	0.00286354	-0.394647	0.368953	0.350741	-0.29283	0.676823	-0.407131	0.254854	-0.489552	0.120538	-0.127193	-0.448865	-0.0125487	-0.625168	-0.159316	0.542265	-0.0303232	0.514034	-0.175904
ILMN_1683279	PEX6	black	-0.321126	0.0561743	-0.0684451	0.0518478	0.0380124	-0.587724	0.500699	-0.254151	-0.00921985	-0.151638	-0.039212	-0.312667	-0.403081	-0.237432	-0.365183	0.181602	0.266903	0.0343269	0.390216	-0.000605671
ILMN_2216852	PGK1	black	-0.523153	0.00106099	-0.42649	0.452071	0.586274	-0.618223	0.702322	-0.603849	-0.185917	-0.36102	-0.080506	-0.43985	-0.428992	-0.304001	-0.519314	0.214061	0.284042	0.166652	0.398691	-0.151809
ILMN_1676611	PHPT1	black	-0.166315	0.332323	-0.0620197	0.106348	0.208496	-0.505658	0.605992	-0.28328	0.199376	-0.312009	-0.0723455	-0.30618	-0.531157	-0.00939313	-0.576546	-0.0882213	0.450319	0.0661974	0.382331	-0.273845
ILMN_1748283	PIM2	black	-0.655576	1.42659e-05	-0.517467	0.569728	0.776343	-0.509442	0.581126	-0.745465	-0.252634	-0.649134	-0.31814	-0.229364	-0.360297	-0.0402513	-0.284225	0.00289134	0.338073	0.305533	0.0877356	-0.218781
ILMN_1698072	PITRM1	black	-0.343441	0.0402896	-0.312837	0.275141	0.243574	-0.473314	0.801886	-0.383975	0.290613	-0.359357	0.242435	-0.285276	-0.549276	-0.200581	-0.8335	-0.00929111	0.530416	0.103973	0.72413	-0.22567
ILMN_1790859	PLAC9	black	-0.23002	0.177147	-0.211442	0.234498	0.340001	-0.571972	0.581889	-0.310141	0.0566457	-0.387016	-0.267899	-0.132324	-0.552484	-0.00366218	-0.519948	-0.0827807	0.409566	0.116122	0.225608	-0.357871
ILMN_1724324	PLD3	black	-0.346725	0.0382946	-0.26426	0.23071	0.320599	-0.412313	0.62069	-0.43886	-0.0399897	-0.176268	0.191887	-0.361972	-0.228806	-0.413438	-0.564619	0.269585	0.16644	0.34158	0.536198	-0.231614
ILMN_1684391	PLOD1	black	-0.164893	0.336531	-0.0636	0.0186728	0.000206356	-0.608855	0.629602	-0.151187	0.230817	-0.110275	0.0415886	-0.303517	-0.601068	-0.167975	-0.663462	0.0417103	0.465682	-0.168862	0.596065	-0.193559
ILMN_1780236	PMM1	black	-0.365452	0.0283961	-0.183552	0.286372	0.508117	-0.76549	0.818895	-0.73824	-0.270716	-0.343059	-0.0175499	-0.729718	-0.456209	-0.498528	-0.589338	0.410143	0.223382	0.387936	0.509224	0.0384224
ILMN_1715896	PMVK	black	-0.179588	0.294615	-0.11381	0.169005	0.156613	-0.319006	0.502794	-0.32548	0.152293	-0.23941	0.114748	-0.390893	-0.420827	-0.0817301	-0.546027	-0.0290601	0.40221	-0.0477334	0.470836	0.0309574
ILMN_1664348	PNPLA4	black	-0.228524	0.18006	-0.289614	0.26073	0.148439	-0.244209	0.603433	-0.128733	0.407552	-0.284355	0.234267	-0.0947494	-0.464717	-0.0242549	-0.684942	-0.142912	0.491917	-0.216374	0.621478	-0.407959
ILMN_1657347	PODXL2	black	-0.137464	0.424011	-0.0554558	0.0411454	0.110046	-0.643353	0.784227	-0.222482	0.413965	-0.459493	-0.0821509	-0.164767	-0.85824	0.0920898	-0.773155	-0.241885	0.763019	-0.340498	0.587995	-0.203723
ILMN_1760667	POLR3GL	black	-0.210975	0.21678	-0.053392	0.0485622	0.196343	-0.66124	0.856673	-0.359666	0.420185	-0.50894	-0.00120892	-0.260917	-0.812889	0.0122073	-0.851832	-0.192258	0.763878	-0.144115	0.69078	-0.219569
ILMN_2405018	PPP1CB	black	-0.36752	0.0274459	-0.247032	0.187622	0.15875	-0.572554	0.868132	-0.309715	0.43198	-0.418595	0.159877	-0.256461	-0.702485	-0.0665998	-0.896675	-0.129281	0.702083	-0.0678655	0.77427	-0.428068
ILMN_1683044	PPP1R2	black	-0.198839	0.244998	-0.133341	0.0872062	0.132926	-0.642033	0.752102	-0.245797	0.184651	-0.205466	0.0711427	-0.255059	-0.618903	-0.269644	-0.759444	0.0969826	0.454503	-0.0843014	0.661189	-0.121548
ILMN_1798620	PQLC1	black	-0.054134	0.753847	-0.0812075	-0.0331655	-0.305295	-0.445748	0.51296	0.249494	0.449132	0.0846422	0.207211	-0.022019	-0.541081	-0.121054	-0.67882	-0.0435686	0.416568	-0.354505	0.629078	-0.241503
ILMN_1720578	PRAF2	black	-0.425599	0.00965816	-0.251301	0.391935	0.495292	-0.670322	0.658985	-0.584831	-0.284665	-0.300926	-0.152533	-0.563404	-0.388492	-0.370911	-0.424681	0.313142	0.170339	0.241606	0.320258	0.0572571
ILMN_1815024	PRDX5	black	-0.442112	0.00693916	-0.311293	0.29369	0.287418	-0.679712	0.781102	-0.338867	0.250135	-0.501748	-0.179168	-0.114144	-0.747648	0.0408385	-0.705476	-0.185378	0.681041	-0.0979449	0.484197	-0.34805
ILMN_2345319	PREPL	black	-0.497548	0.00201842	-0.435104	0.356095	0.244742	-0.443918	0.697498	-0.278172	0.202058	-0.344013	0.0990562	-0.111488	-0.456315	-0.160811	-0.627517	0.00451544	0.435166	0.0302781	0.561338	-0.419538
ILMN_1714121	PRMT8	black	-0.331411	0.0483263	-0.135697	0.291532	0.542765	-0.351508	0.549438	-0.757998	-0.248561	-0.331264	0.115958	-0.759632	-0.154647	-0.354708	-0.347205	0.318273	0.11106	0.361586	0.369905	0.0670978
ILMN_1683026	PSMB10	black	-0.141475	0.410484	-0.0423968	0.118479	0.505611	-0.351342	0.745881	-0.63276	0.236436	-0.567908	0.199792	-0.415646	-0.440964	-0.0887102	-0.721745	-0.0646557	0.512093	0.313507	0.599457	-0.34248
ILMN_1806017	PSME1	black	-0.312892	0.0631611	-0.191411	0.301805	0.552318	-0.5016	0.519397	-0.692046	-0.318675	-0.370486	-0.147532	-0.628971	-0.300457	-0.243718	-0.295915	0.245436	0.158051	0.268668	0.201558	-0.0266045
ILMN_1721046	PTMS	black	-0.419002	0.0109737	-0.406341	0.379904	0.39397	-0.554778	0.511777	-0.366539	-0.227092	-0.340089	-0.375229	-0.117892	-0.46104	-0.089715	-0.311338	0.0615252	0.256192	0.0379498	0.0561638	-0.119421
ILMN_2154654	PTP4A1	black	-0.138899	0.419143	-0.16325	0.147911	-0.123137	-0.261915	0.501478	-0.000164166	0.260165	0.104898	0.380657	-0.360717	-0.273397	-0.323476	-0.630047	0.171704	0.188833	-0.00977428	0.661681	-0.21654
ILMN_1799015	PXMP2	black	-0.377839	0.0230874	-0.374566	0.349944	0.248206	-0.54981	0.795712	-0.27327	0.302634	-0.307285	0.116176	-0.351723	-0.631064	-0.0941841	-0.847023	-0.0698728	0.561179	-0.0554464	0.657012	-0.486836
ILMN_1666471	QP-C	black	-0.168304	0.326489	-0.131903	0.121584	0.115294	-0.442647	0.739487	-0.314199	0.241892	-0.207129	0.338781	-0.405359	-0.42037	-0.319222	-0.769019	0.140565	0.366491	0.196651	0.737934	-0.21547
ILMN_1708328	RAB11FIP3	black	-0.439866	0.00726519	-0.276095	0.397659	0.430184	-0.644159	0.641407	-0.523466	-0.0841182	-0.459789	-0.293294	-0.432295	-0.570196	-0.0703718	-0.444576	0.00677813	0.398093	0.0413614	0.232056	0.13842
ILMN_2118864	RAB1A	black	-0.174159	0.309694	-0.169409	0.167008	0.359602	-0.468548	0.808856	-0.38866	0.408064	-0.545267	0.0570137	-0.223468	-0.709081	0.0579321	-0.838712	-0.229397	0.702535	-0.115997	0.63785	-0.448038
ILMN_2230566	RAB40B	black	-0.364504	0.0288407	-0.236162	0.350852	0.410447	-0.656744	0.633256	-0.392234	0.0764369	-0.570054	-0.420374	-0.218527	-0.726797	0.150938	-0.43378	-0.201962	0.568537	-0.23014	0.18408	-0.0701335
ILMN_2109994	RAB4B	black	-0.337679	0.0439918	-0.248475	0.213042	0.291322	-0.691175	0.85681	-0.450807	0.17085	-0.430787	-0.0194315	-0.313607	-0.685901	-0.187575	-0.791514	0.0172805	0.563732	0.0457688	0.619008	-0.156951
ILMN_1690566	RASSF4	black	-0.0650335	0.7063	0.0589236	-0.0512987	0.213069	-0.745528	0.608134	-0.402595	-0.0498332	-0.319853	-0.198837	-0.364374	-0.567971	-0.21199	-0.485006	0.146067	0.329417	0.161219	0.340297	0.0951306
ILMN_1722698	RCHY1	black	-0.298274	0.0772361	-0.357479	0.287418	0.184519	-0.251399	0.657546	-0.155004	0.447533	-0.298206	0.262241	-0.109281	-0.450557	-0.0257013	-0.762934	-0.166447	0.512454	-0.0804942	0.652677	-0.505748
ILMN_2313730	RHOC	black	-0.146452	0.394041	0.0193666	0.0465958	0.475411	-0.264879	0.449249	-0.700765	-0.173251	-0.37359	0.154252	-0.387646	-0.051349	-0.329738	-0.32395	0.249999	0.0836212	0.68534	0.310643	-0.042856
ILMN_1736533	RND2	black	-0.348628	0.0371759	-0.219982	0.307067	0.525571	-0.533011	0.639384	-0.624713	-0.22889	-0.24143	0.00929835	-0.711254	-0.320688	-0.368192	-0.488016	0.313579	0.160236	0.273094	0.405111	-0.075148
ILMN_1760209	RNF111	black	-0.223371	0.19035	-0.139167	0.165596	0.119672	-0.378439	0.443819	-0.267175	-0.00317912	-0.0916234	0.0925675	-0.497669	-0.259313	-0.224964	-0.366434	0.193161	0.16905	0.0528325	0.36951	-0.201119
ILMN_2339748	RNF13	black	-0.478442	0.00316126	-0.387354	0.382183	0.345785	-0.36339	0.656032	-0.478171	-0.00364981	-0.298429	0.215653	-0.451451	-0.244292	-0.296624	-0.539926	0.182351	0.229622	0.314755	0.493215	-0.210023
ILMN_1815010	RNF141	black	-0.116273	0.499478	-0.0797046	0.131814	0.321717	-0.466703	0.675803	-0.512539	0.0521898	-0.278305	0.214286	-0.55018	-0.360944	-0.346471	-0.638887	0.22439	0.269628	0.291884	0.600881	-0.232588
ILMN_1767446	RNF150	black	0.121023	0.481991	0.244649	-0.168747	0.173637	-0.651396	0.594388	-0.301978	0.134472	-0.339483	-0.221077	-0.290109	-0.678116	-0.0550183	-0.540601	-0.0309797	0.467471	-0.105523	0.367994	0.139753
ILMN_1706266	RNF157	black	-0.210704	0.217384	-0.171743	0.116122	0.0342602	-0.503631	0.675381	-0.267956	0.0546883	-0.0493697	0.311018	-0.470364	-0.337035	-0.466206	-0.65178	0.339961	0.188044	0.216701	0.665084	-0.266815
ILMN_1781742	RP1-32F7.2	black	-0.297357	0.0781945	-0.166468	0.06146	-0.00244684	-0.55542	0.688889	-0.160965	0.285187	-0.257646	0.0617575	-0.106921	-0.579901	-0.130892	-0.677873	-0.0229883	0.521782	-0.0885915	0.606141	-0.240312
ILMN_1771051	RPL29	black	-0.0900302	0.601545	-0.0298088	0.0956889	0.0866022	0.0402489	0.316966	-0.18946	0.301352	-0.164585	0.390022	-0.23669	-0.054775	-0.0701014	-0.423214	-0.0433663	0.198546	0.271225	0.443662	-0.33277
ILMN_1702501	RPS6KA2	black	-0.425809	0.00961853	-0.326726	0.368605	0.357813	-0.74687	0.939368	-0.531331	0.0450018	-0.350687	0.0839083	-0.611615	-0.634199	-0.369933	-0.834801	0.211498	0.441272	0.117111	0.699313	-0.151874
ILMN_1756204	RPS6KA4	black	-0.232369	0.172643	-0.146363	0.218104	0.395267	-0.213892	0.510985	-0.526116	0.00465185	-0.3755	0.102458	-0.374952	-0.251032	-0.131463	-0.453292	0.0271302	0.263922	0.318643	0.333866	0.0109478
ILMN_1749115	RTN2	black	-0.502289	0.00179851	-0.46886	0.558767	0.574839	-0.682768	0.632975	-0.540038	-0.256515	-0.566061	-0.497575	-0.1749	-0.633757	-0.027726	-0.348017	-0.0213373	0.39543	-0.042685	0.0414226	0.166126
ILMN_2373377	RTN2	black	-0.342444	0.0409115	-0.334331	0.382228	0.330143	-0.469806	0.526103	-0.414378	-0.213199	-0.191797	-0.0548127	-0.450194	-0.315108	-0.300492	-0.403076	0.236722	0.123492	0.135221	0.25997	0.10616
ILMN_2156936	SCCPDH	black	-0.34479	0.0394601	-0.361343	0.311788	0.186026	-0.411958	0.73632	-0.174166	0.441074	-0.34497	0.136743	-0.186048	-0.593864	0.0101456	-0.811159	-0.187867	0.598429	-0.116728	0.647406	-0.548319
ILMN_2116516	SCRN3	black	-0.329278	0.049877	-0.285566	0.273979	0.320286	-0.231482	0.41387	-0.35181	0.00752929	-0.234788	0.129676	-0.240143	-0.114516	-0.202825	-0.331558	0.125521	0.13238	0.268648	0.33278	-0.401602
ILMN_1728802	SDCCAG8	black	-0.38643	0.0199119	-0.227898	0.251101	0.368163	-0.579996	0.515555	-0.342076	-0.11163	-0.370583	-0.324999	-0.165952	-0.453538	-0.0640678	-0.272932	0.0388127	0.294488	0.0179173	0.134431	-0.086569
ILMN_1779381	SEC61A2	black	-0.256518	0.130996	-0.206832	0.155433	0.25835	-0.548929	0.809279	-0.384935	0.38342	-0.524881	0.0412338	-0.198888	-0.693861	-0.000122779	-0.834603	-0.185843	0.673944	0.0186113	0.632633	-0.32568
ILMN_1805007	SEMA4F	black	-0.395943	0.0168287	-0.294222	0.319192	0.366503	-0.756245	0.880139	-0.576699	-0.0267285	-0.28975	0.0747098	-0.662711	-0.573614	-0.421231	-0.812873	0.272915	0.370961	0.267939	0.671098	-0.147566
ILMN_2382354	SENP7	black	-0.230444	0.176329	-0.0691665	0.102788	0.327146	-0.797424	0.629463	-0.447753	-0.149643	-0.345047	-0.329457	-0.393618	-0.580398	-0.208191	-0.438831	0.159598	0.302347	0.145522	0.249896	0.0613164
ILMN_2045994	SEPW1	black	-0.379827	0.0223177	-0.318069	0.290792	0.358152	-0.619803	0.841701	-0.414998	0.330084	-0.602499	-0.100506	-0.11762	-0.799452	0.0706159	-0.822327	-0.25934	0.755904	-0.0845499	0.556314	-0.246844
ILMN_2093427	SHF	black	-0.424071	0.00995028	-0.345371	0.461328	0.648692	-0.656432	0.541683	-0.602106	-0.318406	-0.599531	-0.551638	-0.225671	-0.556251	0.032606	-0.228799	-0.0236995	0.339776	0.0685656	-0.0885107	0.0572818
ILMN_1746578	SLC23A2	black	-0.332841	0.0473081	-0.220359	0.371838	0.701545	-0.388369	0.644038	-0.79383	-0.234559	-0.453069	0.0777492	-0.653792	-0.241011	-0.317042	-0.425534	0.258878	0.175811	0.368398	0.369996	-0.0276269
ILMN_1743770	SLC25A14	black	-0.468349	0.00396658	-0.323989	0.449939	0.796559	-0.575707	0.719348	-0.829823	-0.147704	-0.776021	-0.313037	-0.319969	-0.540236	-0.0165789	-0.46075	-0.0684258	0.483992	0.26983	0.198883	0.017591
ILMN_2347044	SLC25A14	black	-0.362189	0.0299505	-0.33358	0.375694	0.547107	-0.10913	0.551689	-0.523299	0.259776	-0.687593	0.0507667	-0.0130862	-0.347638	0.1807	-0.497827	-0.319192	0.551708	0.137284	0.33504	-0.395364
ILMN_2325056	SLC29A4	black	-0.125528	0.465708	-0.14336	0.198805	0.253026	-0.448759	0.46623	-0.253171	-0.101081	-0.187589	-0.136755	-0.31469	-0.388182	-0.164466	-0.366155	0.134203	0.192096	-0.0362077	0.23896	-0.120921
ILMN_1778321	SLC2A6	black	-0.345398	0.039091	-0.389708	0.371854	0.33212	-0.443036	0.544441	-0.425878	-0.114684	-0.188442	0.102991	-0.441362	-0.262657	-0.328802	-0.49577	0.250363	0.120501	0.345416	0.369242	-0.323135
ILMN_2053103	SLC40A1	black	-0.267273	0.115057	-0.165888	0.22848	0.588399	-0.463503	0.490301	-0.564762	-0.181302	-0.446382	-0.189763	-0.173492	-0.264549	-0.175095	-0.324723	0.114627	0.171137	0.514699	0.137064	-0.299722
ILMN_1768271	SMAP1	black	0.0593318	0.731049	0.0519462	-0.116859	-0.207683	-0.494512	0.456652	0.11437	0.163605	0.160476	0.149948	-0.281488	-0.392304	-0.284559	-0.508479	0.212582	0.16286	-0.106185	0.490849	-0.298868
ILMN_1791702	SMARCA2	black	-0.132309	0.441756	-0.127381	0.125323	0.0838175	-0.49127	0.576923	-0.318136	-0.0121237	-0.0498827	0.200382	-0.568664	-0.310572	-0.429495	-0.58813	0.330232	0.119196	0.345755	0.542958	-0.193558
ILMN_1773620	SMARCC2	black	-0.475694	0.00336504	-0.389582	0.425839	0.27853	-0.849356	0.575808	-0.365699	-0.378097	-0.155478	-0.400614	-0.495737	-0.549817	-0.302597	-0.336113	0.292535	0.1582	-0.0378584	0.12317	0.31167
ILMN_1741684	SMPD1	black	-0.399357	0.0158246	-0.307935	0.363459	0.619936	-0.365859	0.64592	-0.655458	-0.026347	-0.616811	-0.0814309	-0.203902	-0.34979	-0.0659569	-0.458754	-0.0392749	0.378773	0.338963	0.279062	-0.212861
ILMN_1757370	SMPD1	black	-0.199912	0.242409	-0.0536693	0.151685	0.464952	-0.54933	0.691711	-0.581353	-0.00952096	-0.481205	-0.0818594	-0.410904	-0.493104	-0.170035	-0.539018	0.0622866	0.385581	0.177998	0.399606	0.140751
ILMN_1741954	SMYD3	black	-0.319312	0.0576581	-0.261755	0.230418	0.326016	-0.555658	0.546302	-0.389369	-0.11632	-0.24358	-0.129849	-0.324281	-0.450704	-0.179185	-0.421096	0.134796	0.26962	0.0772607	0.281362	-0.193604
ILMN_1678781	SNX26	black	-0.361843	0.0301193	-0.324954	0.381492	0.353753	-0.734069	0.679238	-0.427047	-0.143408	-0.313951	-0.268632	-0.471869	-0.641526	-0.189842	-0.52521	0.11698	0.342499	-0.118938	0.289326	0.249104
ILMN_2131861	SOCS2	black	-0.10818	0.52999	-0.0231166	0.199872	0.358057	-0.204295	0.485493	-0.503434	0.0819609	-0.418242	0.124659	-0.38788	-0.269043	-0.100721	-0.436923	0.00758417	0.300091	0.175713	0.400726	-0.113727
ILMN_2317555	SPIN2B	black	-0.388505	0.0192021	-0.329447	0.429676	0.626213	-0.185881	0.501117	-0.585937	-0.118719	-0.426539	0.0849909	-0.298858	-0.127605	-0.157381	-0.335946	0.0967306	0.189043	0.289707	0.279607	-0.39318
ILMN_1802315	SPPL2B	black	-0.186655	0.275704	-0.0194453	-0.0110624	0.0865955	-0.379921	0.48563	-0.287467	0.142217	-0.221441	0.122283	-0.273948	-0.3377	-0.132514	-0.451069	0.0322525	0.332114	0.0772689	0.43413	0.00320609
ILMN_1667079	SPTBN2	black	-0.215592	0.206655	-0.17348	0.15462	0.173066	-0.49769	0.655191	-0.384543	-0.013525	-0.213552	0.120024	-0.409537	-0.416671	-0.352041	-0.592643	0.236157	0.257386	0.167576	0.519742	-0.0495516
ILMN_1753515	SRR	black	-0.419694	0.0108289	-0.403453	0.423716	0.437915	-0.572451	0.780583	-0.332447	0.333581	-0.631063	-0.250396	-0.0963776	-0.815516	0.243649	-0.723879	-0.381259	0.773609	-0.282745	0.396793	-0.394679
ILMN_1720844	SSX2IP	black	-0.215466	0.206929	-0.128139	0.128926	0.13457	-0.441895	0.723291	-0.389874	0.116192	-0.0989683	0.475478	-0.590589	-0.270919	-0.526256	-0.735777	0.367454	0.202058	0.346797	0.820876	-0.322794
ILMN_1801130	STOML1	black	-0.246521	0.147225	-0.184227	0.20668	0.280892	-0.703218	0.729854	-0.357465	-0.0575381	-0.155839	0.00687062	-0.51957	-0.514359	-0.37304	-0.633427	0.282974	0.246178	0.134201	0.505284	-0.241933
ILMN_1690524	SYBL1	black	-0.0563947	0.743905	0.038354	0.0191572	0.0915106	0.000596158	0.340306	-0.125199	0.330424	-0.144515	0.365674	-0.18778	-0.0717654	-0.0919041	-0.413304	-0.0203719	0.209225	0.126397	0.494115	-0.405188
ILMN_2346358	TAF1	black	-0.399262	0.015852	-0.435793	0.426329	0.596295	-0.285833	0.614206	-0.45097	0.226665	-0.608877	-0.0782576	-0.0381346	-0.486834	0.186084	-0.555698	-0.312658	0.586684	-0.0486722	0.321245	-0.408223
ILMN_1777565	TAP2	black	-0.282563	0.0949658	-0.299718	0.254266	0.147743	-0.239917	0.515067	-0.317047	0.138109	-0.199104	0.263147	-0.313409	-0.298795	-0.19352	-0.53394	0.0597868	0.298205	0.0299987	0.517606	-0.0144796
ILMN_2358733	TAZ	black	-0.0773033	0.654065	0.0389006	-0.0413959	0.123239	-0.49389	0.557697	-0.278243	0.20193	-0.286406	0.0276696	-0.297837	-0.545529	-0.0462391	-0.50861	-0.030234	0.45048	-0.128402	0.443128	-0.0971241
ILMN_1707791	TAZ	black	-0.0201488	0.907147	0.0995528	-0.0285471	0.107633	-0.384914	0.492035	-0.329976	0.0533265	-0.23634	0.10606	-0.367048	-0.383661	-0.188058	-0.414035	0.119298	0.274008	0.0255291	0.407174	0.040543
ILMN_1665526	TCEA2	black	-0.280182	0.0979032	-0.184814	0.181916	0.139606	-0.626062	0.868523	-0.286039	0.375579	-0.355764	0.134917	-0.314863	-0.749054	-0.122553	-0.885165	-0.0708669	0.667333	-0.201246	0.774702	-0.251737
ILMN_2240597	TCEA2	black	-0.313458	0.0626597	-0.238004	0.220353	0.159461	-0.61871	0.848046	-0.318246	0.256483	-0.26349	0.201027	-0.43044	-0.611221	-0.264111	-0.847661	0.0863142	0.504088	-0.0357045	0.764211	-0.289028
ILMN_2330341	TCEAL4	black	-0.67304	6.87728e-06	-0.625678	0.70869	0.697597	-0.620573	0.692819	-0.639663	-0.179889	-0.675266	-0.449024	-0.180853	-0.634765	0.0486717	-0.434398	-0.124401	0.509437	-0.0426002	0.114709	0.00879865
ILMN_1700001	TCTA	black	-0.30544	0.0700593	-0.178211	0.215583	0.360974	-0.605961	0.87509	-0.439001	0.338312	-0.52397	0.0177161	-0.348884	-0.753037	0.0050726	-0.835168	-0.17298	0.714996	-0.0978296	0.64066	-0.242427
ILMN_1811387	TFF3	black	-0.336606	0.0447108	-0.157045	0.211579	0.53474	-0.467659	0.534915	-0.649644	-0.218528	-0.420446	-0.115352	-0.362504	-0.226764	-0.240255	-0.321948	0.198491	0.155258	0.59243	0.197452	-0.250717
ILMN_1661683	THRA	black	-0.462243	0.00453552	-0.403965	0.409999	0.369042	-0.737275	0.776819	-0.429201	-0.122746	-0.309824	-0.139033	-0.356422	-0.573579	-0.318528	-0.632847	0.211097	0.333457	0.101844	0.448939	-0.222289
ILMN_1718182	THRA	black	-0.463268	0.00443538	-0.368524	0.404845	0.447585	-0.735281	0.673143	-0.459551	-0.155843	-0.411702	-0.353877	-0.258048	-0.574837	-0.150697	-0.487044	0.0841977	0.361213	0.15648	0.240752	-0.273423
ILMN_1806184	THRAP1	black	-0.114822	0.504881	-0.130641	0.0801277	-0.19054	-0.267936	0.266496	0.122607	0.180802	0.0803109	0.0703133	-0.051846	-0.263843	-0.114001	-0.379435	0.0103244	0.162604	-0.0468272	0.3022	0.0124765
ILMN_2090567	THSD1P	black	-0.276849	0.102133	-0.217301	0.256481	0.192855	-0.36135	0.5307	-0.361353	-0.0477105	-0.14993	0.189956	-0.440939	-0.242793	-0.332815	-0.448271	0.231918	0.171008	0.122869	0.448527	0.0905211
ILMN_1676905	TIGD7	black	-0.648149	1.9187e-05	-0.553192	0.607294	0.26499	-0.506295	0.516207	-0.338276	-0.0670677	-0.299784	-0.16807	-0.279366	-0.418236	-0.0914243	-0.382962	0.0262019	0.315526	-0.0173866	0.240118	-0.115635
ILMN_1762003	TLOC1	black	-0.108846	0.527445	-0.124357	0.0724205	0.048597	-0.483117	0.738396	-0.120493	0.422329	-0.206371	0.220144	-0.258098	-0.61233	-0.121607	-0.85966	-0.0594482	0.53285	-0.0879118	0.731207	-0.418305
ILMN_1690040	TM7SF2	black	-0.391054	0.0183592	-0.330613	0.304482	0.266622	-0.663164	0.875049	-0.328509	0.402118	-0.53845	-0.094557	-0.196912	-0.862195	0.104818	-0.873988	-0.287767	0.804809	-0.219716	0.600539	-0.287927
ILMN_1803995	TM7SF3	black	-0.517561	0.00122625	-0.454701	0.392276	0.1822	-0.528834	0.816079	-0.288033	0.347635	-0.329378	0.175842	-0.308174	-0.615032	-0.103474	-0.850129	-0.0868401	0.601034	-0.066975	0.710704	-0.3839
ILMN_2067607	TMEM106B	black	-0.0268061	0.876673	0.0527307	-0.135563	-0.0330094	-0.63918	0.60477	-0.0101093	0.27121	-0.110382	-0.0611109	-0.100866	-0.651439	-0.122928	-0.640279	0.0035621	0.449767	-0.180282	0.521859	-0.299527
ILMN_1809894	TMEM117	black	-0.330436	0.0490303	-0.266981	0.285545	0.441914	-0.54337	0.817077	-0.588193	0.104021	-0.45123	0.133247	-0.507837	-0.521926	-0.218089	-0.758634	0.0746533	0.451684	0.300036	0.599967	-0.265438
ILMN_1658160	TMEM29	black	-0.490378	0.00239575	-0.425462	0.497149	0.682125	-0.548376	0.76256	-0.639614	0.0759148	-0.699719	-0.232499	-0.236858	-0.638478	0.0801972	-0.608038	-0.209104	0.603999	0.036534	0.31087	-0.0958225
ILMN_1735680	TMEM30A	black	-0.00277258	0.987196	0.0847517	-0.0969429	0.0230754	-0.68866	0.671654	-0.205421	0.0877436	-0.00508388	0.119765	-0.490017	-0.526021	-0.402343	-0.692707	0.287916	0.276553	0.0450007	0.645825	-0.199218
ILMN_2059689	TMEM54	black	-0.341111	0.041755	-0.20907	0.216947	0.280672	-0.338587	0.556732	-0.559708	-0.116978	-0.138716	0.397126	-0.543922	-0.0652726	-0.555193	-0.509465	0.435779	0.0246088	0.618518	0.588335	-0.251649
ILMN_1752117	TMEM55A	black	-0.0878889	0.610254	-0.0606741	0.0392246	0.199319	-0.519771	0.479842	-0.212949	-0.0587196	-0.171044	-0.0902171	-0.203439	-0.375599	-0.214818	-0.347362	0.181296	0.164249	0.033137	0.267752	-0.241959
ILMN_1715669	TP53I11	black	0.142027	0.40864	0.328657	-0.250319	0.0467099	-0.380395	0.460917	-0.225879	0.183096	-0.219444	0.048517	-0.257786	-0.415703	-0.1119	-0.429866	0.0388404	0.320811	0.0428952	0.409865	-0.0972958
ILMN_1666178	TP53I13	black	-0.582857	0.000191331	-0.524477	0.523301	0.34943	-0.579905	0.630914	-0.297339	0.108666	-0.383891	-0.193756	-0.143835	-0.638612	0.0570604	-0.580647	-0.177938	0.546848	-0.119767	0.312175	-0.129693
ILMN_1716913	TRAPPC1	black	-0.306564	0.0689826	-0.166814	0.251742	0.594303	-0.56975	0.59306	-0.614542	-0.0812601	-0.589704	-0.322821	-0.256033	-0.523909	0.0126875	-0.38895	-0.0639275	0.442533	0.125157	0.185497	-0.163896
ILMN_2361737	TRIM36	black	-0.408191	0.0134575	-0.350933	0.362003	0.0535995	-0.73337	0.728813	-0.166537	0.0573901	-0.126553	-0.045764	-0.376604	-0.639258	-0.267381	-0.659931	0.14626	0.380328	-0.164566	0.517814	-0.0645729
ILMN_1674580	TRIM36	black	-0.369975	0.0263522	-0.3144	0.336353	0.0254888	-0.705605	0.559333	-0.0961995	-0.0322106	-0.0796976	-0.200709	-0.298997	-0.566985	-0.207554	-0.469006	0.134363	0.283871	-0.188499	0.317369	0.0621882
ILMN_1661173	TRIP4	black	-0.275295	0.104152	-0.312871	0.326552	0.447371	0.022906	0.470817	-0.387859	0.283686	-0.476611	0.232907	-0.077699	-0.188011	0.0711429	-0.476794	-0.213301	0.406254	0.0621543	0.416024	-0.361219
ILMN_1732722	TRSPAP1	black	-0.303057	0.0723853	-0.229554	0.223219	0.287271	-0.417077	0.724759	-0.418024	0.20451	-0.396994	0.134313	-0.407849	-0.51604	-0.127482	-0.674939	-0.0100554	0.476342	-0.0289421	0.585654	-0.0432209
ILMN_2374383	TSPAN17	black	-0.214464	0.209098	-0.123664	0.166695	0.418688	-0.680122	0.79912	-0.575204	-0.0488512	-0.355187	0.012054	-0.573645	-0.535951	-0.333927	-0.684434	0.223748	0.334025	0.271882	0.524989	-0.0715782
ILMN_1777881	TSPAN17	black	-0.250381	0.140792	-0.172986	0.192625	0.292141	-0.712059	0.880698	-0.44632	0.135549	-0.296067	0.10438	-0.536151	-0.651941	-0.303733	-0.852679	0.147954	0.47436	0.101427	0.704039	-0.272986
ILMN_1790549	TSPAN3	black	-0.37449	0.0244342	-0.350169	0.302965	0.137746	-0.403805	0.673495	-0.316104	0.161623	-0.151231	0.282555	-0.44421	-0.408341	-0.280769	-0.72485	0.11695	0.375102	0.0203999	0.679297	-0.181106
ILMN_1697448	TXNIP	black	-0.320071	0.0570333	-0.169815	0.184413	0.26559	-0.771735	0.836035	-0.439987	0.138591	-0.375222	-0.0413735	-0.430823	-0.738876	-0.18846	-0.759609	0.0421027	0.574737	-0.102392	0.620308	0.00780089
ILMN_1779177	U2AF1L3	black	-0.629635	3.8846e-05	-0.552292	0.474935	0.259088	-0.444527	0.57914	-0.283764	0.0909849	-0.419638	-0.114072	0.0431713	-0.480568	0.00898122	-0.461962	-0.132022	0.4768	-0.0818228	0.296668	-0.163077
ILMN_1699503	UBE2D2	black	-0.150552	0.38079	-0.14503	0.104793	0.107186	-0.526074	0.783466	-0.286182	0.228004	-0.111337	0.36423	-0.527968	-0.473306	-0.408647	-0.870675	0.237692	0.327759	0.204661	0.81691	-0.443871
ILMN_1725644	UBE2D2	black	-0.194978	0.254469	-0.152034	0.141667	0.226052	-0.569536	0.834148	-0.431403	0.140332	-0.221188	0.288142	-0.578028	-0.483382	-0.424441	-0.851939	0.259047	0.348057	0.196341	0.800066	-0.324201
ILMN_1776325	UBE2Q1	black	-0.232226	0.172914	-0.273803	0.298551	0.426952	-0.171596	0.55909	-0.392646	0.154051	-0.402175	0.11974	-0.17681	-0.3121	-0.057673	-0.532845	-0.0654219	0.349525	0.0453925	0.415004	-0.338618
ILMN_1739259	UBE4A	black	-0.0507036	0.769007	-0.00228837	-0.0269345	0.0537166	-0.405166	0.532076	-0.102596	0.288665	-0.18796	0.103935	-0.113809	-0.466034	-0.121515	-0.563001	-0.0118053	0.375058	-0.08368	0.520551	-0.17533
ILMN_2366714	UCRC	black	-0.454389	0.00537011	-0.539899	0.55423	0.512847	-0.399622	0.665053	-0.391344	0.0807938	-0.451912	-0.0973162	-0.198379	-0.503811	0.0235008	-0.589051	-0.140021	0.461551	-0.0394412	0.322802	-0.350591
ILMN_2366710	UCRC	black	-0.180023	0.293428	-0.223588	0.283462	0.501123	-0.557106	0.684474	-0.412787	0.0967772	-0.475031	-0.230708	-0.243947	-0.668694	0.0427311	-0.622336	-0.14727	0.528245	-0.0802237	0.32113	-0.226406
ILMN_1713835	UNQ470	black	-0.429579	0.00893122	-0.382591	0.399555	0.446569	-0.802145	0.785629	-0.551861	-0.15501	-0.348594	-0.196786	-0.512656	-0.6644	-0.267893	-0.65506	0.170762	0.393771	0.076822	0.406932	-0.0177897
ILMN_1705515	UPF3A	black	-0.152246	0.375392	-0.0167508	0.0957401	0.214631	-0.318225	0.494404	-0.282085	0.0907657	-0.258818	0.059074	-0.209975	-0.285124	-0.15191	-0.411196	0.0409973	0.241404	0.135093	0.342746	0.0576977
ILMN_1777811	URG4	black	-0.369083	0.0267454	-0.234875	0.352568	0.464452	-0.504739	0.697003	-0.569438	-0.0485571	-0.463478	-0.0319279	-0.464164	-0.432387	-0.223543	-0.524529	0.123035	0.346638	0.129329	0.445426	-0.0172985
ILMN_1664537	USP11	black	-0.217035	0.203561	-0.028583	0.122013	0.631672	-0.571173	0.642492	-0.815168	-0.279572	-0.477015	-0.0840808	-0.581248	-0.316457	-0.324287	-0.410016	0.273729	0.194188	0.537085	0.294324	-0.0145823
ILMN_2400583	USP9X	black	-0.113595	0.509475	-0.0929214	0.165837	0.424087	-0.50342	0.717038	-0.499914	0.132793	-0.391757	0.0417308	-0.52588	-0.535941	-0.133734	-0.69855	0.0207481	0.43486	0.102377	0.527333	-0.186333
ILMN_1761069	UVRAG	black	-0.480987	0.00298222	-0.314338	0.426829	0.616978	-0.516608	0.61141	-0.733094	-0.350262	-0.440582	-0.111262	-0.467465	-0.235152	-0.358358	-0.316991	0.298548	0.10571	0.469965	0.218836	0.105626
ILMN_2339863	VPS28	black	-0.59267	0.000139752	-0.481865	0.573391	0.737908	-0.627654	0.597472	-0.717132	-0.343078	-0.618411	-0.474859	-0.281904	-0.519494	-0.031979	-0.267615	0.0186987	0.357534	0.0921058	0.00799777	-0.00255878
ILMN_1796075	VPS41	black	-0.514777	0.00131668	-0.416061	0.387008	0.323966	-0.588923	0.762142	-0.319487	0.234303	-0.553006	-0.162198	-0.0484733	-0.688891	0.0692677	-0.626289	-0.205788	0.648615	-0.172309	0.43601	-0.291584
ILMN_1708946	VPS4A	black	-0.191901	0.26219	-0.226584	0.256112	0.184297	-0.223782	0.518442	-0.37188	-0.0682269	-0.0404297	0.400198	-0.50999	-0.122974	-0.452291	-0.536811	0.334151	0.0424923	0.33465	0.529304	-0.0417618
ILMN_1727271	WARS	black	-0.266965	0.115492	-0.224323	0.205933	0.162502	-0.466874	0.799284	-0.428442	0.198846	-0.198336	0.417464	-0.539828	-0.421188	-0.411659	-0.853829	0.211047	0.3622	0.267357	0.820106	-0.191904
ILMN_2337655	WARS	black	-0.161658	0.346226	-0.0873584	0.0820148	0.112855	-0.52941	0.787205	-0.408507	0.192677	-0.161339	0.374663	-0.608514	-0.46342	-0.41879	-0.84662	0.23892	0.352038	0.252799	0.810978	-0.168586
ILMN_1682264	WDR68	black	-0.428459	0.0091309	-0.368883	0.385799	0.379137	-0.777484	0.757817	-0.420425	-0.0789874	-0.412336	-0.286049	-0.335901	-0.659241	-0.146752	-0.564207	0.072161	0.41518	0.0263132	0.312597	-0.144639
ILMN_1781386	WIPI1	black	-0.143297	0.404419	-0.0672649	-0.00803624	0.101425	-0.636558	0.697985	-0.234029	0.244992	-0.27442	-0.00177846	-0.177089	-0.62077	-0.128674	-0.71876	-0.0253705	0.493919	0.0878327	0.534049	-0.220883
ILMN_2415748	WSB1	black	-0.475217	0.00340153	-0.282187	0.32098	0.243375	-0.595444	0.526996	-0.403616	-0.163078	-0.271406	-0.182724	-0.315816	-0.444301	-0.216056	-0.332363	0.138462	0.269567	-0.0292576	0.250302	0.428739
ILMN_1659082	ZCRB1	black	-0.0794014	0.645284	0.00255619	-0.0145405	0.106196	-0.497948	0.688495	-0.299501	0.160866	-0.0565424	0.363051	-0.561205	-0.384258	-0.457675	-0.75022	0.305488	0.251031	0.16779	0.78504	-0.252447
ILMN_1737320	ZDHHC15	black	-0.534783	0.000778889	-0.506679	0.546626	0.707339	-0.328259	0.674947	-0.638086	0.00632701	-0.561229	0.0289559	-0.308385	-0.330055	-0.085351	-0.533911	-0.021197	0.367153	0.29966	0.368814	-0.49105
ILMN_1799890	ZFYVE20	black	-0.384691	0.0205236	-0.276611	0.284479	0.205436	-0.621638	0.759876	-0.364515	0.0958768	-0.268518	0.0830306	-0.462454	-0.51345	-0.299095	-0.67616	0.164929	0.368542	0.0892422	0.609025	-0.135821
ILMN_1774387	ZHX3	black	0.117632	0.494443	0.118985	-0.0938734	0.160869	-0.245204	0.421234	-0.257476	0.179791	-0.154783	0.244686	-0.406702	-0.236017	-0.175059	-0.467887	0.0887365	0.197408	0.16786	0.450623	-0.0654027
ILMN_2270900	ZNF197	black	-0.246731	0.14687	-0.199795	0.174339	0.172209	-0.454874	0.769924	-0.236637	0.390876	-0.321316	0.205375	-0.297567	-0.576263	-0.106544	-0.802789	-0.0677639	0.555307	-0.130139	0.714694	-0.386848
ILMN_1706990	ZNF271	black	-0.535273	0.000768632	-0.517982	0.559436	0.681839	-0.428247	0.663769	-0.549701	0.0461215	-0.675818	-0.245112	-0.0807906	-0.503948	0.13231	-0.500841	-0.241329	0.538015	0.0567126	0.21065	-0.298188
ILMN_1811178	ZNF291	black	-0.351425	0.0355802	-0.260162	0.261623	0.349452	-0.752988	0.836686	-0.355384	0.212946	-0.568821	-0.289177	-0.125923	-0.854857	0.0505929	-0.727007	-0.186317	0.699611	-0.15332	0.448871	-0.289492
ILMN_1721629	ZNF654	black	-0.32117	0.056139	-0.216333	0.202404	-0.00562401	-0.398556	0.539891	-0.0722866	0.153744	-0.0419966	0.156461	-0.207219	-0.324988	-0.262882	-0.506137	0.148336	0.233993	-0.0140837	0.509727	-0.299297
ILMN_1744471	ZNF654	black	-0.218157	0.201176	-0.174404	0.139276	-0.0101386	-0.375861	0.446636	-0.0592367	0.0953375	0.027687	0.127726	-0.250218	-0.248758	-0.300063	-0.464207	0.188844	0.133502	0.0573644	0.449426	-0.184465
ILMN_1656676	ZYG11B	black	-0.17044	0.320298	-0.0539386	0.161049	0.352413	-0.55835	0.540129	-0.430468	-0.0877855	-0.429534	-0.28103	-0.322012	-0.455746	-0.101664	-0.33477	0.0680545	0.280021	0.105442	0.19032	0.0272886
ILMN_1698554	AACS	blue	-0.0292013	0.865749	0.0132863	0.102401	0.351889	-0.0481474	0.0597037	-0.183094	0.21389	-0.579798	-0.471992	0.270428	-0.43055	0.6215	0.010966	-0.616611	0.53226	-0.435364	-0.247152	0.136955
ILMN_1674698	AARSL	blue	-0.00312915	0.985549	0.0313794	0.0444296	0.383707	0.00628472	-0.215492	-0.208821	-0.144574	-0.433633	-0.618213	0.272719	-0.145632	0.528349	0.38396	-0.421004	0.192961	-0.185288	-0.595716	0.333122
ILMN_1784269	AASDH	blue	0.554034	0.000455389	0.496196	-0.539022	-0.388512	0.275599	-0.400086	0.557664	0.496491	-0.0716268	-0.273419	0.70731	-0.15611	0.685803	0.256941	-0.634448	0.297416	-0.628422	-0.302614	-0.131801
ILMN_2157219	AASS	blue	0.132028	0.442738	0.130262	-0.100302	0.0396211	0.155557	-0.243444	0.186227	0.353227	-0.467076	-0.563732	0.598827	-0.301964	0.872285	0.273033	-0.811494	0.475157	-0.576613	-0.499868	0.126961
ILMN_2361400	ABCA12	blue	0.177025	0.301672	0.194343	-0.145806	-0.0451004	0.0828268	-0.152305	0.129427	0.170201	-0.101845	-0.223008	0.0993297	-0.156458	0.372826	0.14047	-0.312892	0.17551	-0.365342	-0.20751	0.0419176
ILMN_1687840	ABCB7	blue	-0.0540938	0.754024	0.0120018	0.113941	0.323057	0.105259	-0.363949	-0.03702	-0.252623	-0.293843	-0.624359	0.379942	0.0653297	0.46499	0.605853	-0.302717	-0.0372338	-0.173815	-0.729163	0.127425
ILMN_1706531	ABCC5	blue	0.270095	0.111126	0.314425	-0.27728	-0.166356	0.299223	-0.633986	0.345908	-0.0244919	0.00389587	-0.450499	0.559931	0.170803	0.504499	0.685364	-0.356315	-0.101127	-0.314103	-0.686736	0.328078
ILMN_1772189	ABCD1	blue	0.453226	0.00550427	0.442161	-0.407164	-0.139286	0.271022	-0.149222	0.111799	0.350551	-0.288162	-0.0828978	0.441763	-0.0803221	0.414602	0.0877085	-0.425179	0.26224	-0.176886	-0.11033	-0.0237654
ILMN_1669201	ABCF2	blue	0.315214	0.061125	0.17923	-0.180027	-0.00702742	0.688888	-0.508742	0.193326	0.202066	-0.138403	-0.0129056	0.494739	0.318775	0.531244	0.442378	-0.46014	-0.016297	-0.136108	-0.427086	-0.00460335
ILMN_1794782	ABCG1	blue	0.128556	0.45493	0.0543245	-0.0275897	-0.0352564	-0.266301	-0.0633	0.230441	-0.0551801	-0.0622144	-0.583038	0.312722	-0.349865	0.305746	0.124612	-0.248762	0.159457	-0.436002	-0.366435	0.217442
ILMN_2403446	ABHD2	blue	0.470351	0.00379397	0.405464	-0.353702	0.0423912	0.334912	-0.328459	0.0535683	0.148974	-0.143423	-0.0952729	0.257919	0.134179	0.369646	0.274092	-0.305815	0.0147723	-0.0080943	-0.310558	-0.136938
ILMN_1700633	ABHD4	blue	-0.141698	0.409738	-0.00122573	0.097863	0.384236	-0.186097	0.0402734	-0.246033	-0.00892276	-0.618551	-0.667387	0.359702	-0.344898	0.55819	0.198005	-0.508663	0.414471	-0.180434	-0.446995	0.203535
ILMN_1655702	ABHD5	blue	0.0467254	0.786694	0.0467059	-0.0321184	0.248881	0.150657	-0.0666886	-0.038644	0.363342	-0.667273	-0.477547	0.604105	-0.310731	0.815388	0.115241	-0.798651	0.551919	-0.32852	-0.36718	-0.15658
ILMN_1713732	ABL1	blue	-0.0674397	0.695943	0.0363417	0.00541288	0.291055	-0.226338	-0.0238206	-0.0824111	-0.0402872	-0.523967	-0.795914	0.46293	-0.391782	0.567196	0.268063	-0.477288	0.354152	-0.324542	-0.540199	0.104301
ILMN_1785424	ABLIM1	blue	0.0842851	0.62503	0.120999	-0.0924272	0.16505	0.135183	-0.0894927	0.00885406	0.155934	-0.400267	-0.303554	0.436071	-0.0615792	0.466188	0.184185	-0.426491	0.221767	-0.0405034	-0.317132	-0.16564
ILMN_1731610	ABLIM1	blue	0.453468	0.00547605	0.428049	-0.448787	-0.27983	0.500082	-0.341941	0.39042	0.602103	-0.191968	-0.00509793	0.659994	0.0184456	0.678185	0.162051	-0.690049	0.323047	-0.38509	-0.172649	-0.123888
ILMN_2396672	ABLIM1	blue	0.22875	0.179616	0.120701	-0.121748	0.0447425	0.49611	-0.375309	0.219087	0.194741	-0.146658	-0.100866	0.568017	0.249335	0.457311	0.323665	-0.422743	0.00523376	-0.0968222	-0.376092	-0.161671
ILMN_1802096	ABTB1	blue	0.130753	0.447192	0.168856	-0.129553	0.111702	-0.168839	-0.017313	0.0474576	0.281944	-0.50305	-0.599675	0.463933	-0.503967	0.696105	0.0747096	-0.666293	0.542227	-0.495043	-0.344566	0.133013
ILMN_2133799	ACAT2	blue	-0.0305864	0.859443	-0.0485911	0.0550778	0.162374	-0.161034	0.242965	-0.0212213	0.431091	-0.487201	-0.36323	0.198378	-0.554005	0.598255	-0.283473	-0.635763	0.627757	-0.352813	-0.0404768	-0.266879
ILMN_1726388	ACBD7	blue	-0.137104	0.425236	-0.116567	0.201358	0.374598	0.0453074	-0.310741	-0.220913	-0.403111	-0.160027	-0.491937	0.0161021	0.133537	0.230955	0.497971	-0.0683576	-0.149999	0.019952	-0.582355	0.12216
ILMN_1699636	ACIN1	blue	0.173624	0.311206	0.131174	-0.0579736	0.0258934	0.366452	-0.538664	0.181602	-0.107457	-0.159306	-0.477592	0.558608	0.142658	0.529357	0.646758	-0.396996	-0.0671279	-0.263721	-0.738883	0.399468
ILMN_1685703	ACOX2	blue	0.296537	0.0790592	0.182788	-0.277629	-0.427441	0.408008	-0.292074	0.643409	0.69209	-0.0258414	-0.0212158	0.728403	-0.153777	0.690061	0.0310606	-0.733057	0.406059	-0.702651	-0.0865236	-0.142189
ILMN_2344956	ACP1	blue	0.017428	0.919641	-0.0767842	0.00971579	-0.137568	0.507384	-0.188146	0.297094	0.562003	-0.141048	0.17207	0.44044	0.0503315	0.558263	-0.0110705	-0.611757	0.321197	-0.371081	-0.0133436	-0.256931
ILMN_2234343	ACP6	blue	0.616047	6.33702e-05	0.603725	-0.657768	-0.445698	0.659033	-0.632972	0.410186	0.239263	0.289927	0.251348	0.316365	0.467565	0.25212	0.447878	-0.175373	-0.21066	-0.135373	-0.2105	0.0934918
ILMN_1666690	ACRC	blue	-0.0517635	0.764313	-0.0351934	0.0931735	0.0363628	0.184758	-0.305594	0.104714	0.0361255	-0.190571	-0.423498	0.414312	-0.0116827	0.479228	0.370855	-0.416621	0.123904	-0.297921	-0.47439	0.158224
ILMN_1749297	ACTL6A	blue	0.409254	0.0131939	0.299144	-0.351152	-0.344278	0.495286	-0.284612	0.517727	0.721678	-0.0913286	0.0791668	0.552378	-0.0650946	0.697219	0.0216121	-0.709525	0.381366	-0.537412	-0.0432934	-0.410191
ILMN_2328280	ACTL6A	blue	0.195669	0.252758	0.071642	-0.126147	-0.196375	0.503131	-0.315589	0.428231	0.57485	-0.1482	-0.0408923	0.554548	-0.0156685	0.744455	0.130867	-0.730842	0.343036	-0.516729	-0.211434	-0.327652
ILMN_1652594	ACTR5	blue	0.290065	0.0861469	0.334524	-0.226528	0.106676	0.288357	-0.18522	0.0402177	0.46029	-0.545123	-0.326333	0.487877	-0.253224	0.833468	0.167291	-0.808328	0.529283	-0.490008	-0.311792	0.0369401
ILMN_1760490	ACVR1	blue	0.297415	0.0781332	0.209947	-0.299999	-0.267707	0.344603	-0.41496	0.551223	0.418955	-0.101545	-0.309748	0.929896	-0.0655368	0.686083	0.291886	-0.664672	0.246523	-0.467482	-0.413579	-0.219466
ILMN_1803686	ADA	blue	0.0458893	0.790425	0.0589877	-0.195806	-0.592699	0.498674	-0.330306	0.478135	0.437877	0.334094	0.46342	0.264718	0.301089	0.137828	0.0639507	-0.18046	-0.0211725	-0.142445	0.155971	-0.146724
ILMN_1713751	ADAM19	blue	0.138754	0.419634	0.0574946	-0.0662695	0.347111	0.121411	0.0399855	-0.136179	0.292791	-0.530498	-0.205414	0.507839	-0.18407	0.48374	-0.0947169	-0.543159	0.387405	0.0413129	-0.150066	-0.298548
ILMN_1656171	ADAMTS19	blue	0.171949	0.315967	0.0765864	-0.153584	-0.111859	0.251286	-0.138372	0.357102	0.644813	-0.412886	-0.291604	0.822831	-0.337864	0.841326	-0.0230108	-0.878184	0.5893	-0.542948	-0.205181	-0.377842
ILMN_1767362	ADAMTS6	blue	-0.263731	0.120137	-0.208912	0.287799	0.169827	-0.108704	0.018281	-0.0113426	-0.0271237	-0.273113	-0.407283	0.142499	-0.246518	0.350238	0.173535	-0.305699	0.237975	-0.449254	-0.28596	0.341404
ILMN_2211790	ADAMTS7	blue	0.259781	0.125997	0.309376	-0.236965	-0.033002	-0.0175015	-0.0536076	0.146344	0.384996	-0.379838	-0.41018	0.363453	-0.444685	0.65936	0.0319324	-0.646679	0.513394	-0.566593	-0.218897	0.216052
ILMN_1805543	ADAMTS9	blue	0.109595	0.524592	-0.0102407	-0.0316106	-0.0823142	0.185114	-0.260787	0.428517	0.39897	-0.29552	-0.52529	0.812842	-0.298268	0.815736	0.198173	-0.797828	0.434036	-0.685647	-0.453235	-0.00727834
ILMN_2320964	ADAR	blue	-0.023997	0.889513	0.00992105	0.0320824	0.242674	-0.0927287	0.166749	-0.0511343	0.395952	-0.677184	-0.508782	0.515112	-0.544491	0.708676	-0.105595	-0.753379	0.684236	-0.489231	-0.176532	0.092844
ILMN_2311674	ADCY6	blue	0.0121566	0.943901	0.0661259	0.0103439	0.24246	0.0195766	-0.294148	-0.0318344	-0.262627	-0.286008	-0.652678	0.385895	-0.0104385	0.393365	0.530855	-0.264973	-0.029641	-0.146407	-0.699215	0.429759
ILMN_1685156	ADCY6	blue	-0.118859	0.489918	-0.122293	0.156496	0.172508	0.0434782	-0.321092	0.0404435	-0.352037	-0.182441	-0.588082	0.466241	0.0977348	0.284156	0.577189	-0.157112	-0.13584	-0.0806317	-0.700487	0.315874
ILMN_1813975	ADI1	blue	0.572249	0.000265734	0.45864	-0.492747	-0.508801	0.578165	-0.588958	0.671861	0.488251	0.167282	-0.0188915	0.637391	0.143241	0.60248	0.338685	-0.562748	0.0746917	-0.464643	-0.329133	0.00888117
ILMN_1720235	ADSSL1	blue	0.249449	0.142328	0.215618	-0.275574	-0.353906	0.115147	-0.171954	0.500622	0.532701	-0.164609	-0.314046	0.669281	-0.375923	0.682351	0.0587329	-0.681148	0.493787	-0.807938	-0.163642	-0.0925746
ILMN_2404917	AFAP1L2	blue	0.410238	0.0129538	0.415517	-0.432254	-0.0560296	0.179341	-0.154915	0.245908	0.526339	-0.45654	-0.347684	0.750198	-0.287279	0.760153	0.0966977	-0.763784	0.507923	-0.375408	-0.26709	-0.186125
ILMN_1730504	AGPAT4	blue	-0.0541941	0.753582	-0.104999	0.0965179	-0.0107219	0.132255	-0.385721	0.295513	-0.111211	-0.0374288	-0.490508	0.451134	0.0552837	0.414295	0.52056	-0.278679	-0.0756153	-0.373875	-0.618819	0.118918
ILMN_1700183	AGTRL1	blue	0.221476	0.194236	0.16109	-0.143608	0.0658998	0.265617	-0.295185	0.233955	0.370875	-0.413809	-0.46157	0.810866	-0.206978	0.805192	0.229773	-0.789664	0.412064	-0.478375	-0.458514	-0.0726189
ILMN_1657862	AHCY	blue	0.344007	0.0399395	0.276102	-0.343563	-0.389299	0.39519	-0.3875	0.546543	0.579796	-0.0153049	-0.11033	0.544609	-0.0825534	0.720659	0.182461	-0.675226	0.308607	-0.559024	-0.242462	-0.297579
ILMN_1791006	AHI1	blue	0.197599	0.248015	0.175797	-0.0905269	-0.0225114	-0.156565	-0.106835	0.135349	0.0198896	-0.205482	-0.518371	0.202124	-0.318126	0.411916	0.199933	-0.321016	0.191201	-0.419408	-0.388046	0.19438
ILMN_2313821	AIFM1	blue	-0.0276161	0.872976	0.0214032	0.0145118	0.155974	0.172841	-0.147769	0.0231124	0.347713	-0.508769	-0.394153	0.43805	-0.229638	0.781005	0.196196	-0.73205	0.479632	-0.396246	-0.362241	-0.0576102
ILMN_1728047	AKR1A1	blue	-0.205041	0.230285	-0.211596	0.117393	-0.0384663	0.185232	-0.0751328	0.0885768	0.341845	-0.227707	-0.0509371	0.334007	-0.126602	0.454181	-0.0158315	-0.476921	0.353015	-0.221408	-0.0570462	-0.232528
ILMN_1701731	AKR1B1	blue	-0.103854	0.546663	-0.104363	0.170351	0.312916	-0.0786141	0.155992	-0.0922376	0.408255	-0.749608	-0.573728	0.478245	-0.587919	0.850525	-0.102992	-0.866926	0.751214	-0.501882	-0.26594	-0.129502
ILMN_1687508	ALDH7A1	blue	0.0353668	0.837747	0.0881721	-0.064639	0.126649	-0.0935508	0.0206732	0.0786204	0.427796	-0.602139	-0.602316	0.5615	-0.535968	0.838781	0.00429476	-0.820425	0.681093	-0.548287	-0.293389	-0.211588
ILMN_1761804	ALDH9A1	blue	0.230827	0.175591	0.119023	-0.207197	-0.230768	0.133902	-0.000443459	0.468867	0.802143	-0.290139	-0.178595	0.670539	-0.501486	0.791533	-0.23853	-0.874034	0.706503	-0.785546	0.0338355	-0.319219
ILMN_1779190	ALKBH8	blue	0.282636	0.0948758	0.221729	-0.34483	-0.368605	0.540835	-0.311677	0.504199	0.621873	0.0223163	0.19887	0.561995	0.128228	0.482519	0.0718753	-0.518202	0.189065	-0.309853	-0.00576372	-0.292501
ILMN_1701603	ALPL	blue	0.17422	0.309521	0.0207168	-0.0997045	-0.332296	0.130594	-0.118762	0.557555	0.613538	0.0324985	-0.103423	0.481605	-0.343107	0.58331	-0.162161	-0.631257	0.440755	-0.718747	-0.00209866	-0.282052
ILMN_1800958	ALS2CR4	blue	0.084532	0.624013	0.0185676	-0.0132349	0.0265054	0.42463	-0.560675	0.277126	0.0233629	-0.166567	-0.450885	0.654733	0.196843	0.649385	0.612692	-0.514837	-0.0191375	-0.254442	-0.736923	-0.0239181
ILMN_1788462	AMD1	blue	0.504607	0.00169886	0.331097	-0.414064	-0.530366	0.593172	-0.723984	0.745376	0.312312	0.365553	-0.0534728	0.611028	0.287231	0.481255	0.483744	-0.386314	-0.150539	-0.470948	-0.428054	-0.141001
ILMN_1779374	AMMECR1	blue	0.136449	0.427474	0.145578	-0.103587	0.0363524	0.148305	-0.219099	0.229525	0.417901	-0.490254	-0.609633	0.659237	-0.383233	0.945357	0.221846	-0.894301	0.563973	-0.693952	-0.485076	0.0476568
ILMN_2394242	AMMECR1	blue	0.142971	0.4055	0.120981	-0.0897511	0.118721	0.26869	-0.278264	0.149427	0.387522	-0.549506	-0.549755	0.701317	-0.244873	0.949629	0.287295	-0.89078	0.50565	-0.533787	-0.524191	-0.0702032
ILMN_1792409	AMOT	blue	0.388453	0.0192194	0.339648	-0.372122	-0.0149161	0.137018	-0.102521	0.225209	0.595455	-0.464068	-0.373848	0.640791	-0.368776	0.824075	-0.0192784	-0.827612	0.581266	-0.412946	-0.222197	-0.350951
ILMN_1804812	ANAPC1	blue	0.261606	0.123263	0.223222	-0.289966	-0.169498	0.246811	-0.181222	0.380408	0.690308	-0.359793	-0.25276	0.725	-0.309117	0.84481	0.0309134	-0.861792	0.583397	-0.570725	-0.174184	-0.291906
ILMN_1770378	ANAPC10	blue	0.379171	0.0225692	0.28008	-0.324393	-0.0702244	0.508387	-0.320539	0.284226	0.556983	-0.333127	-0.085738	0.74434	-0.00763238	0.728465	0.156093	-0.736704	0.348835	-0.317168	-0.238785	-0.347269
ILMN_2343563	ANAPC11	blue	0.121217	0.481283	0.107842	-0.0617712	0.199923	-0.0242392	0.0174935	-0.0409736	0.123147	-0.274296	-0.234619	0.0493827	-0.210505	0.38012	0.0145925	-0.3231	0.237035	-0.182844	-0.185836	-0.12873
ILMN_1722102	ANAPC11	blue	-0.182457	0.286839	-0.08066	0.195392	0.433625	-0.36179	0.220279	-0.355392	-0.0727488	-0.51497	-0.57407	-0.0161844	-0.487455	0.379389	-0.0592459	-0.344733	0.447874	-0.235517	-0.215966	0.176082
ILMN_2199284	ANAPC7	blue	0.239117	0.160158	0.159165	-0.119759	0.105481	0.330521	0.00389079	0.0649776	0.56429	-0.362695	0.0372647	0.234706	-0.180848	0.60387	-0.161865	-0.649209	0.471453	-0.391273	0.0412144	-0.271777
ILMN_1665871	ANGEL1	blue	-0.0432683	0.80215	0.0444152	0.000286994	0.361589	-0.16502	0.149361	-0.189507	0.345884	-0.789407	-0.613333	0.435546	-0.589745	0.813836	-0.0353479	-0.798132	0.735487	-0.418388	-0.281868	-0.119623
ILMN_1787064	ANKRD17	blue	-0.0429742	0.803469	0.00470325	0.0988426	0.132215	-0.061525	-0.0447757	-0.00556346	0.0176719	-0.291884	-0.45239	0.164608	-0.238331	0.405264	0.177997	-0.344009	0.234484	-0.421902	-0.316092	0.321579
ILMN_2406335	ANKRD17	blue	0.363598	0.0292712	0.277847	-0.295857	-0.14441	0.189571	-0.157104	0.38511	0.538789	-0.163332	-0.207514	0.50551	-0.244035	0.606436	-0.020604	-0.618816	0.381747	-0.499854	-0.110194	-0.227254
ILMN_1712019	ANKRD17	blue	0.191178	0.264025	0.0746152	-0.0773124	0.0760106	0.194837	0.0289572	0.183791	0.602025	-0.461238	-0.212156	0.541723	-0.366394	0.717847	-0.16006	-0.775267	0.586011	-0.522431	-0.0586892	-0.24931
ILMN_1716089	ANKRD25	blue	0.252833	0.136816	0.222156	-0.184738	0.272821	0.0089747	0.156946	-0.0457854	0.583443	-0.691538	-0.361046	0.502117	-0.525342	0.795504	-0.217818	-0.847005	0.742344	-0.349493	-0.0914298	-0.360168
ILMN_1740161	ANKRD26	blue	0.0967732	0.574478	0.0504366	-0.112248	-0.194034	0.333597	-0.506705	0.415927	0.0905801	-0.0379994	-0.363752	0.676291	0.130762	0.52227	0.553026	-0.417549	-0.00707915	-0.4152	-0.567995	0.0838412
ILMN_1794063	ANKRD27	blue	0.153813	0.370438	0.187877	-0.147104	-0.0869773	-0.0817847	-0.10521	0.190921	0.190668	-0.174084	-0.41642	0.33807	-0.290743	0.458485	0.104372	-0.415332	0.299139	-0.370718	-0.256517	-0.0409698
ILMN_1739645	ANLN	blue	0.082435	0.632672	0.0483099	-0.0209761	0.1456	0.0756331	-0.0663771	0.118214	0.469885	-0.561452	-0.530124	0.562609	-0.448902	0.894594	0.0204762	-0.879857	0.632021	-0.530344	-0.33466	-0.205877
ILMN_1807945	ANP32A	blue	0.29923	0.0762463	0.23572	-0.321122	-0.261614	0.228484	-0.128065	0.406922	0.655115	-0.224035	-0.171746	0.574662	-0.340641	0.739779	-0.0698527	-0.773107	0.555757	-0.633615	-0.0908302	-0.143044
ILMN_1699598	AP2M1	blue	0.118857	0.489925	0.129012	-0.13832	-0.109418	0.00449563	-0.0365536	0.194717	0.28001	-0.193897	-0.219543	0.457513	-0.224518	0.387172	-0.0172469	-0.42226	0.307044	-0.236261	-0.11986	0.0117006
ILMN_1768867	AP3B1	blue	0.0381328	0.825247	0.0502168	-0.0292504	0.182325	-0.00146985	0.0535772	0.0619136	0.544086	-0.688647	-0.556336	0.61838	-0.570614	0.934662	-0.0598558	-0.952147	0.782416	-0.619828	-0.258564	-0.154938
ILMN_2362122	AP3M1	blue	-0.264437	0.11911	-0.209317	0.224172	0.19916	-0.0822195	0.126975	0.0015456	0.201702	-0.386969	-0.318411	0.247832	-0.256338	0.433306	-0.023274	-0.428165	0.368466	-0.238043	-0.143699	-0.262909
ILMN_2311761	AP3S1	blue	0.155448	0.36531	0.072946	-0.105426	0.0217413	0.336441	-0.12483	0.11642	0.328828	-0.161662	0.0331164	0.401703	0.0448704	0.366238	0.00789423	-0.419562	0.205803	-0.193723	-0.0611358	-0.0254086
ILMN_1754531	AP4E1	blue	0.0189956	0.91244	-0.050154	0.039815	-0.0908642	0.465186	-0.37315	0.353246	0.139856	0.0159674	-0.0737509	0.510166	0.245706	0.380178	0.365561	-0.32323	-0.0598391	-0.265976	-0.353114	-0.139133
ILMN_1779512	AP4M1	blue	0.296718	0.078867	0.191899	-0.251776	-0.233187	0.372884	-0.522665	0.413142	0.146892	0.0335055	-0.279762	0.597262	0.0877871	0.536237	0.432185	-0.450211	0.0318677	-0.369793	-0.50603	0.139587
ILMN_1659463	APAF1	blue	-0.119042	0.489244	-0.196486	0.174057	-0.00258239	0.017856	-0.130332	0.310101	0.336293	-0.316735	-0.547553	0.573991	-0.365616	0.744915	0.104678	-0.711374	0.446712	-0.589128	-0.385052	-0.170489
ILMN_2344798	APAF1	blue	0.241296	0.15627	0.251956	-0.243547	-0.0237867	-0.0689773	0.0646585	0.115326	0.434734	-0.310994	-0.281598	0.182265	-0.443384	0.554667	-0.134993	-0.552791	0.506818	-0.510211	-0.0410042	-0.074472
ILMN_1708833	APCS	blue	0.409957	0.0130219	0.3096	-0.277139	-0.123504	0.291236	-0.398125	0.210298	0.0877056	-0.035219	-0.176018	0.340708	0.119292	0.363906	0.336124	-0.289409	-0.0513933	-0.102447	-0.401956	0.0952057
ILMN_2319344	APEX1	blue	0.0273805	0.874051	-0.0133629	-0.063937	-0.0910042	0.383114	-0.124543	0.203408	0.568642	-0.318539	0.00888449	0.486391	-0.107562	0.660435	-0.0151716	-0.691863	0.465926	-0.364585	-0.0534449	-0.281795
ILMN_1661886	APEX1	blue	0.10422	0.545244	0.0574092	-0.132658	-0.107579	0.335058	-0.111265	0.20823	0.529458	-0.292745	-0.0398959	0.397411	-0.157026	0.649025	0.0105571	-0.64181	0.443421	-0.478847	-0.0671702	-0.310694
ILMN_1652505	APEX2	blue	0.190639	0.265399	0.178385	-0.187879	-0.0715038	0.241056	-0.0319307	0.241435	0.756606	-0.513125	-0.206502	0.64039	-0.407122	0.890164	-0.126671	-0.945193	0.728349	-0.565814	-0.0777784	-0.319221
ILMN_1815051	API5	blue	0.30042	0.0750296	0.254627	-0.272328	-0.184586	0.391712	-0.202955	0.319966	0.657869	-0.333714	-0.122199	0.611837	-0.23087	0.791047	0.0271027	-0.814362	0.536123	-0.600417	-0.122802	-0.113293
ILMN_1789007	APOC1	blue	-0.0074451	0.965626	-0.0755013	0.00528083	-0.0519104	0.196969	-0.241933	0.338677	0.386002	-0.301331	-0.427193	0.844071	-0.246497	0.743739	0.155595	-0.748141	0.426613	-0.550883	-0.377838	-0.170058
ILMN_1653283	APP	blue	0.219744	0.197837	0.0990741	-0.239162	-0.125219	0.371	-0.132509	0.239921	0.46455	-0.0469179	0.184359	0.486597	0.0452891	0.348056	-0.120288	-0.425541	0.235125	-0.114942	0.0711641	-0.41865
ILMN_2415439	APPBP1	blue	0.392985	0.0177413	0.286314	-0.396833	-0.393406	0.308148	-0.150594	0.560635	0.810498	-0.14935	0.0155362	0.713473	-0.284775	0.705919	-0.127744	-0.768667	0.528309	-0.604671	0.0334568	-0.422104
ILMN_1722491	APRT	blue	0.131539	0.444444	0.135822	-0.161834	-0.136556	0.300067	-0.182103	0.317179	0.640954	-0.370989	-0.215749	0.675378	-0.275614	0.836935	0.0379573	-0.854168	0.582678	-0.571285	-0.17488	-0.29392
ILMN_1726410	APRT	blue	0.146002	0.395513	0.142426	-0.191225	-0.161653	0.280815	-0.140641	0.307302	0.657991	-0.368524	-0.185928	0.620843	-0.322387	0.821508	-0.0118238	-0.845858	0.617348	-0.64479	-0.115595	-0.205383
ILMN_2221408	ARFGEF1	blue	0.423051	0.0101493	0.41069	-0.497555	-0.352456	0.327514	-0.259973	0.377387	0.33452	0.242199	0.280753	0.159892	0.23031	0.0918913	0.0700458	-0.0801821	-0.104549	0.0593616	0.0700341	-0.355364
ILMN_2403906	ARFIP1	blue	0.255351	0.132819	0.152507	-0.156121	0.034373	0.471715	-0.325636	0.239977	0.445525	-0.339369	-0.21863	0.602087	0.000259415	0.744867	0.22661	-0.717738	0.296375	-0.347049	-0.355454	-0.260174
ILMN_1750690	ARFIP2	blue	-0.014279	0.934126	-0.0574678	0.0800854	0.299796	-0.142073	0.129355	-0.146779	0.033658	-0.308208	-0.272837	0.0665622	-0.275818	0.255632	-0.074907	-0.251898	0.23906	-0.136757	-0.146919	0.037097
ILMN_1800898	ARG2	blue	-0.0237696	0.890554	-0.0327017	0.0597086	-0.0776693	-0.0148317	-0.319162	0.261855	-0.0953379	0.0109398	-0.504213	0.362226	-0.0814833	0.357053	0.420709	-0.246632	-0.00213189	-0.444168	-0.525802	0.212169
ILMN_1744830	ARHGAP11A	blue	0.181513	0.289384	0.134029	-0.123135	0.117123	0.272696	-0.0413547	0.0270268	0.466246	-0.419599	-0.0571634	0.378919	-0.165616	0.604236	-0.0563306	-0.615513	0.442087	-0.239133	-0.0703576	-0.407057
ILMN_2101810	ARHGAP12	blue	0.405836	0.0140573	0.382769	-0.399266	-0.188724	0.422075	-0.386073	0.31128	0.218751	0.11051	0.129007	0.437012	0.290252	0.176045	0.254368	-0.158007	-0.12829	0.0221955	-0.141681	-0.235904
ILMN_1718610	ARHGAP17	blue	0.285497	0.0914372	0.319344	-0.261307	-0.0679109	0.331073	-0.368439	0.305906	0.450517	-0.358994	-0.443803	0.633779	-0.17398	0.891569	0.346557	-0.820959	0.418214	-0.633015	-0.469216	0.0284258
ILMN_2398847	ARHGAP17	blue	-0.0605994	0.725523	-0.0311299	0.11322	0.30395	0.126368	-0.0282565	-0.0480531	0.343103	-0.675577	-0.536995	0.533382	-0.371811	0.856791	0.119749	-0.833384	0.605551	-0.500853	-0.381586	-0.0305352
ILMN_1688953	ARHGAP19	blue	-0.0448541	0.795051	0.000384236	0.0362428	0.257094	-0.265715	0.252382	-0.0669158	0.443515	-0.739435	-0.635569	0.463217	-0.745647	0.810841	-0.195351	-0.837788	0.833709	-0.603013	-0.167657	-0.0900697
ILMN_1801833	ARHGAP24	blue	-0.0696086	0.686653	-0.0427053	0.00175614	0.145032	0.00099205	0.0583994	-0.0490768	0.223563	-0.367941	-0.170811	0.439623	-0.15763	0.329137	-0.0547956	-0.363251	0.290902	0.160292	-0.101384	-0.434298
ILMN_2290204	ARHGAP28	blue	0.36129	0.0303908	0.30572	-0.374049	-0.204804	0.125656	-0.0949303	0.415757	0.717532	-0.379458	-0.33269	0.78257	-0.478064	0.84998	-0.0828619	-0.893398	0.66692	-0.656072	-0.146348	-0.20733
ILMN_1772370	ARHGEF1	blue	0.0697576	0.686016	0.0771417	-0.0675962	0.052971	-0.015468	-0.0960562	0.139675	0.249553	-0.309998	-0.479719	0.406287	-0.36258	0.625871	0.124787	-0.5865	0.41889	-0.522088	-0.328999	0.125459
ILMN_1733861	ARHGEF11	blue	0.0559164	0.746005	0.128685	-0.0191659	0.318611	-0.15023	0.104392	-0.227846	0.0719808	-0.567301	-0.527342	0.203431	-0.420318	0.481863	0.0391914	-0.463734	0.429222	-0.330954	-0.278137	0.405885
ILMN_1796912	ARHGEF7	blue	0.0682074	0.692649	0.0540934	0.0198494	0.0853286	0.0667878	-0.402918	0.161544	-0.186591	-0.19895	-0.717656	0.500325	-0.0436171	0.512951	0.590902	-0.369191	0.00347457	-0.39432	-0.758971	0.431147
ILMN_1670130	ARID3A	blue	0.426355	0.0095163	0.306754	-0.364939	-0.489171	0.517491	-0.594575	0.685561	0.47124	0.177477	-0.115071	0.653829	0.0599744	0.669683	0.352091	-0.612612	0.131532	-0.653238	-0.375708	-0.00833036
ILMN_2269564	ARID4B	blue	-0.0764631	0.657594	-0.112366	0.136793	0.0574604	0.051291	-0.163126	0.169106	-0.0324477	-0.0999989	-0.408988	0.225432	-0.0606449	0.350722	0.265908	-0.253328	0.0483577	-0.289879	-0.392688	-0.0653043
ILMN_2362982	ARID4B	blue	0.222205	0.192735	0.22683	-0.265793	-0.322758	0.116078	-0.221917	0.351713	0.276341	0.0483686	-0.159001	0.196182	-0.0858167	0.359183	0.164228	-0.307263	0.127223	-0.412805	-0.176694	0.0681465
ILMN_2202967	ARL15	blue	-0.0625467	0.71706	-0.0230224	-0.0144385	0.214985	-0.069163	-0.0684008	0.00266484	-0.0113253	-0.270812	-0.448637	0.40422	-0.137627	0.355507	0.194957	-0.305382	0.180954	-0.135437	-0.344482	-0.108073
ILMN_2332558	ARL5A	blue	0.134289	0.434895	0.12875	-0.196881	-0.0678268	0.24976	-0.157357	0.246191	0.433418	-0.203262	-0.0578207	0.547968	-0.0215674	0.464982	0.078958	-0.475012	0.269779	-0.229271	-0.0875859	-0.509524
ILMN_2120022	ARL5B	blue	-0.410187	0.0129662	-0.362388	0.406027	0.455714	0.0514205	0.0405925	-0.201208	0.113393	-0.635147	-0.51716	0.437057	-0.226565	0.61117	0.121512	-0.596374	0.422307	-0.210511	-0.369583	-0.161712
ILMN_2113362	ARL6IP1	blue	-0.0289462	0.866911	0.0113971	0.0348894	0.200468	0.00714199	-0.161555	0.0092731	0.121695	-0.506807	-0.679074	0.522862	-0.291038	0.719587	0.298223	-0.636918	0.392136	-0.382882	-0.537627	0.0641018
ILMN_1776395	ARMC4	blue	0.117983	0.493147	0.111687	-0.104594	0.0633608	0.0320556	0.101191	0.149337	0.66584	-0.626722	-0.406301	0.609435	-0.600394	0.903863	-0.175265	-0.952159	0.820302	-0.677871	-0.115525	-0.190645
ILMN_1785170	ARMCX2	blue	0.236869	0.164242	0.121935	-0.123357	0.163734	0.137505	0.00170397	0.0608746	0.431193	-0.383487	-0.188818	0.508567	-0.284013	0.556598	-0.149293	-0.632912	0.474103	-0.237924	-0.0878068	-0.227724
ILMN_2347314	ARNT	blue	-0.200734	0.240438	-0.104208	0.23502	0.512742	-0.261211	0.19109	-0.345022	-0.0818361	-0.614486	-0.616143	0.161722	-0.426113	0.397536	0.0349634	-0.378323	0.397043	-0.166151	-0.309626	0.229268
ILMN_2085760	ARPC1B	blue	0.33195	0.0479402	0.298568	-0.368898	-0.247407	0.362476	-0.135397	0.349901	0.742171	-0.243136	0.0531199	0.584708	-0.214149	0.69738	-0.111134	-0.761145	0.554848	-0.551363	0.0490415	-0.264718
ILMN_2043816	ARPC5L	blue	0.253213	0.136207	0.271169	-0.238422	-0.0291355	0.615221	-0.364455	0.1066	0.290107	-0.248735	0.0296878	0.474087	0.219984	0.525419	0.326892	-0.497487	0.121932	-0.142842	-0.298756	0.0653726
ILMN_1720604	ARSG	blue	0.105564	0.540045	0.137606	-0.176687	-0.00295835	-0.0143877	0.116878	0.153673	0.664678	-0.554722	-0.343464	0.554476	-0.551413	0.810305	-0.204977	-0.856019	0.778905	-0.553722	-0.0336173	-0.382136
ILMN_1656248	ASAM	blue	0.231813	0.173701	0.21572	-0.230078	0.200776	0.128699	-0.196191	0.00996659	0.044175	-0.355656	-0.429515	0.52281	-0.0628172	0.46713	0.276849	-0.398696	0.161526	-0.0358474	-0.432032	-0.117387
ILMN_2358783	ASB3	blue	0.0311327	0.856959	0.0703934	-0.00298768	0.28637	-0.267285	0.0613949	-0.0878055	0.143893	-0.569128	-0.747205	0.346591	-0.594226	0.696194	0.0508901	-0.650924	0.569028	-0.496591	-0.407522	0.233213
ILMN_1699606	ASB3	blue	-0.19967	0.24299	-0.246285	0.184973	0.0496962	0.200618	-0.043278	0.22108	0.478922	-0.380313	-0.248087	0.580818	-0.235969	0.702625	-0.0136028	-0.730898	0.501077	-0.503038	-0.164773	-0.32083
ILMN_2223720	ASCIZ	blue	0.174132	0.309769	0.126843	-0.128712	0.137876	-0.076491	0.10684	0.0965888	0.470067	-0.433389	-0.350486	0.382489	-0.48949	0.634268	-0.166471	-0.662514	0.577297	-0.404184	-0.0909472	-0.277287
ILMN_1695414	ASF1B	blue	0.183017	0.285339	0.184253	-0.1931	-0.0383866	-0.0486949	0.166227	0.191774	0.7283	-0.481112	-0.285231	0.430523	-0.654087	0.807345	-0.316581	-0.868497	0.832978	-0.694969	0.0602298	-0.286475
ILMN_1666933	ASH2L	blue	-0.0194595	0.91031	-0.0213409	0.0593462	0.217754	-0.148312	0.218686	0.0181449	0.525723	-0.682444	-0.5308	0.474135	-0.679762	0.841777	-0.215042	-0.879195	0.823694	-0.624923	-0.141096	-0.203508
ILMN_1815184	ASPM	blue	-0.0607832	0.724723	-0.0589384	0.102948	0.183467	-0.105153	-0.0748608	0.0948544	0.226037	-0.501866	-0.742228	0.461453	-0.47244	0.816072	0.160059	-0.739421	0.527991	-0.600093	-0.484152	-0.0378164
ILMN_1803813	ASTE1	blue	0.195889	0.252214	0.149318	-0.121246	-0.200283	0.262761	-0.243848	0.333295	0.459779	-0.331058	-0.313517	0.681373	-0.249166	0.752238	0.159685	-0.746326	0.455948	-0.596561	-0.299032	0.024486
ILMN_1698968	ASXL2	blue	0.175329	0.306403	0.208932	-0.261311	-0.191643	-0.0312945	-0.0916118	0.344821	0.445176	-0.171513	-0.301951	0.475645	-0.294932	0.530866	0.0102409	-0.539493	0.38245	-0.430123	-0.142064	-0.0693214
ILMN_2048700	ATAD2	blue	0.129863	0.45032	0.0775708	-0.0646022	0.0447007	0.305656	-0.198749	0.121088	0.391076	-0.316138	-0.190055	0.301228	-0.108399	0.702143	0.110288	-0.656292	0.366132	-0.332732	-0.26671	-0.244911
ILMN_1804445	ATF7IP2	blue	-0.0784358	0.649319	-0.13397	0.0990547	0.128729	0.0182758	-0.0286112	0.113006	0.349884	-0.493957	-0.464192	0.563815	-0.400375	0.726823	0.0381723	-0.712104	0.533043	-0.46345	-0.291656	-0.284816
ILMN_1654065	ATOH8	blue	0.502447	0.00179158	0.40041	-0.431853	-0.349402	0.595785	-0.571772	0.590052	0.426655	0.0888348	-0.0990425	0.701951	0.132803	0.652623	0.36833	-0.599792	0.112856	-0.551415	-0.378113	-0.0422596
ILMN_2124155	ATP11B	blue	0.278776	0.0996717	0.306709	-0.329179	-0.133982	-0.208589	0.117393	0.279571	0.549871	-0.323513	-0.385422	0.424582	-0.618334	0.6199	-0.211289	-0.647441	0.62049	-0.538812	-0.0382099	-0.208082
ILMN_1731783	ATP1A1	blue	0.12427	0.470224	0.0374342	-0.0492109	-0.296924	0.330737	-0.632871	0.526314	-0.0370141	0.193834	-0.420739	0.663898	0.151112	0.460066	0.605867	-0.344601	-0.119225	-0.496477	-0.656651	0.269257
ILMN_2415189	ATP1A1	blue	0.130885	0.44673	0.0536858	-0.056231	-0.269795	0.358298	-0.66151	0.534458	-0.0162123	0.137736	-0.462789	0.703443	0.151246	0.541917	0.645131	-0.416872	-0.0980569	-0.511057	-0.723356	0.267788
ILMN_1775566	ATP1A1	blue	0.0346158	0.841148	-0.0805177	0.0671227	-0.211748	0.53706	-0.633526	0.468506	0.0592334	0.0882189	-0.243154	0.704635	0.268232	0.533972	0.587984	-0.448838	-0.0850835	-0.399717	-0.617391	0.19092
ILMN_2341363	ATP5A1	blue	0.09265	0.590964	0.00420224	-0.13985	-0.212954	0.156982	-0.094782	0.380951	0.388209	-0.0229399	-0.0417653	0.470372	-0.100459	0.384267	0.00925324	-0.377701	0.238082	-0.373308	-0.0393306	-0.558447
ILMN_1764494	ATP5A1	blue	-0.0452068	0.793474	-0.0873579	-0.0104921	-0.0373832	-0.130301	0.0914053	0.25793	0.424571	-0.288963	-0.354737	0.523329	-0.431682	0.540274	-0.128668	-0.556802	0.496185	-0.471675	-0.0751824	-0.503558
ILMN_1721989	ATP5F1	blue	-0.0130786	0.939654	-0.0744138	-0.0275365	-0.20332	0.196807	-0.0720365	0.33366	0.45077	-0.142962	-0.0384337	0.519462	-0.181185	0.467681	-0.0231857	-0.503294	0.365401	-0.525998	-0.0175788	-0.214145
ILMN_1791332	ATP5O	blue	-0.00925707	0.957267	-0.168288	0.0968073	0.0221658	0.137636	0.0192189	0.220571	0.4056	-0.213031	-0.127615	0.388396	-0.196557	0.445038	-0.173983	-0.506224	0.346106	-0.326563	-0.0165674	-0.384242
ILMN_1700380	ATP6V0A2	blue	0.451074	0.00576013	0.482183	-0.404508	-0.135902	0.597925	-0.404894	0.270691	0.440077	-0.143342	0.0160138	0.402142	0.196549	0.591574	0.307063	-0.536276	0.134158	-0.222168	-0.252664	-0.23042
ILMN_1812073	ATP6V1B1	blue	0.0566371	0.742841	-0.0231612	-0.0517719	-0.297786	0.323502	-0.351998	0.410947	0.212211	0.0512349	-0.114126	0.50639	0.0728265	0.379216	0.278595	-0.35822	0.0578912	-0.43769	-0.272321	0.18441
ILMN_1782057	ATP8B2	blue	0.102747	0.550972	0.16884	-0.090579	0.203547	0.0798019	-0.27876	-0.0375833	-0.0112712	-0.37004	-0.594315	0.377131	-0.161081	0.602852	0.391217	-0.504398	0.225631	-0.349079	-0.584592	0.366543
ILMN_1727390	ATPAF2	blue	-0.156488	0.362072	-0.118595	0.197476	0.330907	-0.0934387	-0.094253	-0.0787029	-0.0368205	-0.452476	-0.627366	0.337652	-0.220003	0.548526	0.28429	-0.457641	0.260701	-0.188067	-0.52644	-0.00853749
ILMN_1680955	AURKA	blue	0.0805874	0.640342	0.0512187	-0.0266781	0.16555	-0.00983322	-0.0213733	0.0789788	0.414636	-0.535876	-0.548311	0.48884	-0.474445	0.840648	-0.0133626	-0.815653	0.619826	-0.476345	-0.318769	-0.287004
ILMN_2357438	AURKA	blue	0.0278854	0.871748	0.0291026	-0.000719557	0.161458	-0.0281183	-0.0272844	0.0818362	0.385644	-0.52698	-0.590629	0.484397	-0.483686	0.84761	0.0229438	-0.813145	0.619417	-0.536674	-0.347656	-0.216574
ILMN_1684217	AURKB	blue	-0.0450454	0.794195	-0.110435	0.098133	0.0830579	-0.0189879	0.0197191	0.142884	0.413525	-0.411424	-0.444997	0.38723	-0.463938	0.741954	-0.0894429	-0.730434	0.5861	-0.54336	-0.205274	-0.314158
ILMN_1710216	AVEN	blue	0.356426	0.032866	0.233358	-0.320626	-0.316519	0.362987	-0.235806	0.542528	0.739225	-0.209103	-0.134386	0.771926	-0.252221	0.822806	-0.00408185	-0.859631	0.520252	-0.629869	-0.155632	-0.271907
ILMN_1702171	AYTL2	blue	0.329626	0.0496212	0.385583	-0.229862	0.177043	0.181316	-0.300901	-0.00952368	0.104237	-0.335115	-0.424529	0.316294	-0.0957684	0.582868	0.347584	-0.50003	0.203499	-0.315017	-0.479758	0.324843
ILMN_1746206	AZI1	blue	-0.170698	0.319556	-0.15816	0.146689	0.0410041	-0.487849	0.196291	0.00155854	0.0168456	-0.195629	-0.442148	0.00593168	-0.498039	0.225817	-0.12872	-0.200063	0.320288	-0.278935	-0.108047	0.0286435
ILMN_1780188	B3GALNT2	blue	0.219858	0.197597	0.163208	-0.221625	-0.189171	0.622594	-0.634511	0.340215	0.184053	-0.00658112	-0.0829979	0.64397	0.380515	0.485806	0.548073	-0.407702	-0.103441	-0.110632	-0.481175	-0.0691821
ILMN_1702609	B3GNT5	blue	0.550201	0.000508067	0.406411	-0.486281	-0.450569	0.388301	-0.307832	0.5235	0.457956	0.245514	0.225944	0.28262	0.121445	0.251216	0.0415539	-0.253087	0.00382008	-0.258002	0.0372679	-0.292728
ILMN_1766221	B4GALT1	blue	0.239244	0.159929	0.202747	-0.234879	-0.109903	0.184153	-0.20794	0.38054	0.573226	-0.388728	-0.430786	0.800549	-0.378534	0.893005	0.110193	-0.887352	0.581572	-0.708229	-0.323021	-0.144554
ILMN_1687751	BAALC	blue	0.0203748	0.90611	0.023353	0.0210042	0.34482	-0.0370142	0.21043	-0.120538	0.472315	-0.769021	-0.452741	0.495142	-0.575424	0.78061	-0.180797	-0.829238	0.772344	-0.518702	-0.115508	-0.165273
ILMN_1707717	BAALC	blue	0.0663648	0.700563	0.0823752	-0.0102796	0.303	0.0924168	-0.0458992	-0.081828	0.272015	-0.649868	-0.547006	0.540726	-0.371758	0.785829	0.122474	-0.76759	0.562896	-0.507278	-0.380025	0.111099
ILMN_1659766	BAG3	blue	0.0890596	0.605486	0.0673827	-0.0732398	0.0344303	0.379869	-0.359161	0.138825	0.217245	-0.20199	-0.198883	0.516906	0.125648	0.523328	0.307355	-0.481425	0.126605	-0.120871	-0.37103	-0.219448
ILMN_2361695	BAG5	blue	0.31345	0.0626667	0.145052	-0.23773	-0.419109	0.537218	-0.21212	0.461968	0.496704	0.26612	0.534167	0.212709	0.248872	0.114177	-0.0897465	-0.173966	-0.0302243	-0.15619	0.235799	-0.397509
ILMN_1686626	BAT1	blue	0.304058	0.0714004	0.218469	-0.273084	-0.456807	0.682563	-0.333782	0.46134	0.561251	0.135044	0.4545	0.349396	0.266903	0.322909	0.0891505	-0.366235	0.0683643	-0.296794	0.103263	-0.0606438
ILMN_2357976	BAT1	blue	0.327491	0.0512065	0.260126	-0.265125	-0.0699572	0.394143	-0.253363	0.100401	0.24484	-0.118059	0.0633903	0.299474	0.0652998	0.363455	0.146764	-0.357474	0.149896	-0.256048	-0.130071	0.140363
ILMN_1743137	BAT2D1	blue	0.14983	0.383105	-0.004747	-0.0219645	0.0220454	0.402894	-0.244072	0.172379	0.283826	-0.0993346	-0.022113	0.339256	0.0815079	0.390666	0.104769	-0.407389	0.114659	-0.266194	-0.154727	0.0758906
ILMN_1742782	BAT4	blue	-0.0272632	0.874587	-0.0429852	0.0974415	0.39588	-0.0536314	-0.121569	-0.106008	-0.111869	-0.402008	-0.603323	0.323006	-0.158389	0.491539	0.331606	-0.389165	0.167127	-0.214062	-0.56931	0.099721
ILMN_1658327	BAZ1A	blue	0.571418	0.000272528	0.466506	-0.416075	-0.1446	0.570309	-0.439045	0.199964	0.202688	0.0189483	0.0594295	0.20798	0.252113	0.369448	0.321745	-0.29956	-0.0678384	-0.167324	-0.276407	0.135382
ILMN_2166972	BBS12	blue	0.0106269	0.950951	-0.011363	-0.0726985	-0.302931	-0.0360709	-0.0820716	0.501969	0.40188	-0.0163344	-0.257683	0.473067	-0.314323	0.481444	0.000766903	-0.471847	0.348084	-0.627377	-0.106441	-0.230725
ILMN_1697642	BCAP29	blue	0.0265298	0.877935	-0.0217541	0.010639	0.147179	0.173282	0.098654	0.0673994	0.645876	-0.628742	-0.227453	0.604631	-0.385659	0.778225	-0.195695	-0.859153	0.696048	-0.385367	-0.0402609	-0.4005
ILMN_2342084	BCAP29	blue	0.0213209	0.901771	0.0357724	-0.0218961	0.244747	0.139532	0.146811	-0.0654692	0.580725	-0.689646	-0.200834	0.535497	-0.376241	0.729587	-0.201445	-0.801885	0.690742	-0.263496	-0.0195758	-0.454509
ILMN_1771966	BCCIP	blue	0.491009	0.00236023	0.481558	-0.506096	-0.196718	0.697008	-0.589463	0.299341	0.320757	-0.080128	0.0466831	0.639498	0.365183	0.53421	0.485525	-0.464606	-0.0175594	-0.0922024	-0.380262	-0.136383
ILMN_2180827	BCDIN3	blue	0.335089	0.0457434	0.30381	-0.321809	-0.453949	0.482978	-0.537132	0.56508	0.389584	0.100759	-0.136607	0.489297	0.0950524	0.596217	0.380983	-0.520621	0.105663	-0.574573	-0.344333	0.0430639
ILMN_1731193	BCL2L12	blue	0.113536	0.509695	0.138497	-0.132613	0.156412	0.0902295	0.127654	-0.00643099	0.61913	-0.595309	-0.198965	0.40553	-0.455164	0.746734	-0.198281	-0.791555	0.721333	-0.49664	0.0199039	-0.350716
ILMN_2396982	BCL2L12	blue	0.175052	0.30718	0.178515	-0.139015	-0.0491419	0.450833	-0.518258	0.269139	0.258282	-0.248781	-0.405237	0.592349	0.024343	0.824066	0.50801	-0.704319	0.229812	-0.506828	-0.599707	0.0104497
ILMN_1752953	BCL2L12	blue	0.120332	0.484515	0.123247	-0.0834741	-0.00834311	0.407703	-0.493613	0.2385	0.212055	-0.247174	-0.437249	0.5635	-0.00754247	0.801704	0.489111	-0.688005	0.233984	-0.537092	-0.606353	0.0973568
ILMN_1704452	BCL9	blue	-0.00517576	0.9761	-0.0255	0.0151542	0.131121	0.0898171	0.0563787	0.098989	0.532733	-0.601068	-0.401917	0.644081	-0.476815	0.821834	-0.0996589	-0.876164	0.712906	-0.575465	-0.177142	-0.0707887
ILMN_2357272	BCLAF1	blue	0.483633	0.00280552	0.339533	-0.376905	-0.307	0.757053	-0.531457	0.44205	0.44758	0.0783053	0.213134	0.484632	0.363518	0.46382	0.297594	-0.440649	-0.0323563	-0.253116	-0.202032	-0.161903
ILMN_1684042	BET1	blue	-0.0285742	0.868607	-0.00238689	-0.00870532	0.0689382	0.177733	-0.185196	0.200406	0.390761	-0.472971	-0.469709	0.744803	-0.238784	0.818488	0.216487	-0.793795	0.493836	-0.475277	-0.402168	-0.196868
ILMN_2372413	BID	blue	0.490361	0.00239673	0.427183	-0.500585	-0.242785	0.492997	-0.391054	0.365762	0.468786	-0.159939	-0.111464	0.622335	0.0229948	0.672851	0.25767	-0.630823	0.262361	-0.436951	-0.285617	-0.11625
ILMN_1763386	BID	blue	0.45779	0.00499369	0.402237	-0.453002	-0.111784	0.245067	-0.220562	0.295018	0.464753	-0.308603	-0.310596	0.624375	-0.237603	0.721784	0.131168	-0.686994	0.414956	-0.471365	-0.287575	-0.226179
ILMN_2182704	BIRC2	blue	0.234887	0.167906	0.353391	-0.333565	0.0133096	-0.205022	0.0636652	0.0442095	0.241656	-0.364574	-0.395819	0.333995	-0.358543	0.402159	0.0219281	-0.376625	0.367938	-0.219158	-0.142632	-0.166859
ILMN_2349459	BIRC5	blue	-0.301333	0.0741052	-0.341364	0.363538	0.374742	-0.267588	0.237423	-0.101787	0.257084	-0.620295	-0.623736	0.32887	-0.630506	0.691535	-0.175122	-0.697455	0.670534	-0.497636	-0.227261	-0.253039
ILMN_1803124	BIRC5	blue	-0.0940787	0.585228	-0.0694094	0.133342	0.338381	-0.16756	0.0351698	-0.0954498	0.160294	-0.536903	-0.655064	0.29112	-0.444488	0.680897	0.0457599	-0.618657	0.489085	-0.319654	-0.384679	-0.239152
ILMN_1709484	BLM	blue	0.0810398	0.63846	0.0592109	-0.0349967	0.0985063	0.03806	0.0810046	0.116696	0.614814	-0.610779	-0.413137	0.510168	-0.565665	0.904462	-0.139151	-0.927378	0.775836	-0.631553	-0.162255	-0.224391
ILMN_1740900	BMP4	blue	0.0949637	0.581688	0.0468253	-0.105545	-0.0408126	0.172738	-0.315046	0.336845	0.272063	-0.30609	-0.567103	0.869957	-0.223432	0.767457	0.298662	-0.726167	0.363175	-0.50785	-0.540343	-0.0695959
ILMN_1656373	BNC2	blue	0.316903	0.0596767	0.245711	-0.271964	-0.116715	0.294855	-0.254599	0.363893	0.558884	-0.359183	-0.346909	0.795973	-0.250147	0.835194	0.116476	-0.838596	0.478672	-0.480651	-0.326627	-0.215918
ILMN_2147920	BP75	blue	0.031929	0.853339	-0.0590989	0.0502396	0.165589	0.319272	-0.0837353	0.0766794	0.48362	-0.464254	-0.155276	0.513877	-0.155738	0.715699	-0.00601432	-0.742725	0.483596	-0.327023	-0.166066	-0.361419
ILMN_1712718	BPNT1	blue	-0.0335614	0.845928	0.0385838	0.0244862	0.0774452	0.0769248	-0.127952	-0.00807521	0.0112067	-0.271766	-0.344874	0.225518	-0.0879145	0.393199	0.272786	-0.310907	0.169238	-0.241025	-0.336236	0.0807463
ILMN_1736981	BRD4	blue	0.327015	0.0515652	0.40947	-0.33128	0.0498965	0.155401	-0.337626	-0.0151087	-0.145771	-0.101441	-0.339028	0.107527	0.114647	0.298993	0.4974	-0.141207	-0.0807076	-0.071817	-0.487183	0.24058
ILMN_2349600	BRD8	blue	-0.131546	0.444418	-0.143357	0.192668	0.23943	0.112045	-0.367969	0.0626064	-0.129084	-0.352435	-0.727987	0.537972	-0.0425136	0.645959	0.560128	-0.510174	0.110862	-0.302339	-0.78731	0.207023
ILMN_1727813	BRP44	blue	-0.132468	0.441204	-0.126682	0.166934	0.35107	-0.294877	0.042352	-0.117307	-0.0621185	-0.441581	-0.708333	0.381288	-0.387408	0.458933	0.100297	-0.40941	0.329299	-0.23396	-0.4237	-0.0795764
ILMN_2365549	BRPF1	blue	0.452771	0.0055575	0.344468	-0.346482	-0.342154	0.525399	-0.509883	0.458544	0.188741	0.211927	0.0267105	0.448783	0.259435	0.285421	0.359737	-0.251582	-0.143182	-0.326146	-0.298037	0.268953
ILMN_1732885	BTBD12	blue	0.217561	0.202439	0.301275	-0.192753	0.109728	-0.0562938	-0.271721	-0.0333692	-0.141621	-0.178778	-0.558716	0.085339	-0.10108	0.369093	0.3917	-0.230578	0.0339796	-0.17907	-0.522725	0.334779
ILMN_2334350	BTBD3	blue	0.392684	0.0178364	0.397205	-0.377923	-0.221507	0.0719633	-0.404657	0.392018	0.0838071	0.0186814	-0.505561	0.482246	-0.130236	0.493048	0.400368	-0.394774	0.0870362	-0.522062	-0.513263	0.378853
ILMN_1710092	BTBD4	blue	-0.00831417	0.961616	0.0326332	0.0112111	0.376525	-0.125229	0.0740967	-0.16038	0.175902	-0.706534	-0.657951	0.509826	-0.440108	0.687785	0.0938045	-0.647997	0.536469	-0.291934	-0.38712	-0.168545
ILMN_1687743	BTBD7	blue	-0.0525591	0.760796	-0.144483	0.134509	-0.0674861	0.235125	-0.438876	0.403428	0.0208124	-0.0521994	-0.532677	0.651708	0.00785152	0.576645	0.480403	-0.473739	0.0396679	-0.470807	-0.65789	0.0774354
ILMN_1757298	BTBD7	blue	0.322974	0.0546944	0.255384	-0.228994	-0.0132449	0.586194	-0.506935	0.16855	0.153753	-0.0782826	-0.0483281	0.449386	0.324215	0.447678	0.448855	-0.369944	-0.0639007	-0.135016	-0.402384	-0.00813744
ILMN_1699728	BTD	blue	0.00965093	0.955451	0.0424641	-0.0152603	0.261499	0.00713641	0.0134464	-0.0691289	0.246471	-0.600698	-0.528876	0.482833	-0.373933	0.70126	0.0958133	-0.673848	0.531476	-0.454084	-0.332851	-0.0248844
ILMN_2202948	BUB1	blue	0.151741	0.376996	0.137119	-0.0914077	0.174356	0.103002	-0.207356	0.0837425	0.320351	-0.538799	-0.631384	0.559534	-0.334783	0.889567	0.220691	-0.81405	0.497258	-0.444573	-0.511558	-0.163049
ILMN_1797307	BUB1B	blue	0.145496	0.397169	0.168662	-0.109608	0.183385	0.0108109	-0.0465012	0.0171459	0.384397	-0.576184	-0.584002	0.438606	-0.484577	0.868691	0.0584612	-0.835737	0.640689	-0.556679	-0.361573	0.0149574
ILMN_1693145	BUB3	blue	0.343374	0.0403309	0.308072	-0.235544	0.159463	0.276235	-0.448641	0.0557509	-0.00152522	-0.255497	-0.484219	0.425065	0.0741913	0.569644	0.475201	-0.439916	0.0405514	-0.169907	-0.616406	0.0205353
ILMN_2155172	BXDC2	blue	0.537158	0.000730255	0.423083	-0.478751	-0.310522	0.689439	-0.454931	0.422953	0.593384	-0.0248778	0.16446	0.557543	0.153767	0.618597	0.17012	-0.627189	0.203462	-0.34261	-0.149364	-0.123513
ILMN_1655734	BXDC5	blue	0.16053	0.349649	0.121678	-0.14399	-0.0895425	0.546818	-0.389039	0.142658	0.251327	-0.01919	0.165422	0.200172	0.30603	0.365066	0.244419	-0.33066	-0.0101203	-0.00449345	-0.179602	-0.106762
ILMN_1791656	C10orf137	blue	0.142714	0.406355	0.145912	-0.128822	0.110678	0.130561	-0.0432315	0.0950598	0.506092	-0.526583	-0.376458	0.48219	-0.394383	0.822557	-0.0184696	-0.817226	0.597379	-0.449547	-0.242213	-0.22731
ILMN_2158594	C10orf28	blue	0.473629	0.00352552	0.480568	-0.463041	-0.0762338	0.05262	0.0375697	0.151028	0.661695	-0.45757	-0.230316	0.422323	-0.483153	0.716187	-0.177297	-0.762621	0.669794	-0.481161	0.00174451	-0.0893296
ILMN_1672759	C10orf42	blue	0.409104	0.0132307	0.426236	-0.385267	-0.0871306	0.15458	-0.153818	0.197758	0.46628	-0.311267	-0.220334	0.553219	-0.238411	0.596578	0.0455985	-0.614578	0.418679	-0.279957	-0.161209	-0.125954
ILMN_1754660	C10orf56	blue	-0.0181502	0.916323	-0.060082	0.0856505	0.398077	0.0310963	0.017276	-0.11845	0.230636	-0.685636	-0.550753	0.651417	-0.341841	0.715469	0.0603795	-0.719327	0.515487	-0.186524	-0.396179	-0.215386
ILMN_1718520	C10orf59	blue	-0.0425467	0.805386	-0.111322	0.0261362	-0.186603	0.264984	-0.0796387	0.395977	0.585995	-0.270545	-0.130041	0.650418	-0.246054	0.683351	-0.0467583	-0.712948	0.500329	-0.566769	-0.0800863	-0.493863
ILMN_1742473	C10orf72	blue	-0.0614926	0.721637	0.063064	0.0463131	0.348466	-0.309869	0.19168	-0.340877	-0.0755366	-0.441979	-0.433687	-0.175018	-0.358609	0.271772	0.0227488	-0.199302	0.300804	-0.120961	-0.186776	0.118519
ILMN_1717707	C10orf89	blue	0.3944	0.0172997	0.37643	-0.324134	0.0826491	0.282504	-0.350601	0.131769	0.317614	-0.435628	-0.471323	0.556855	-0.108733	0.804171	0.357775	-0.713274	0.321268	-0.329771	-0.517995	-0.106476
ILMN_1713402	C11orf56	blue	-0.216485	0.204736	-0.194991	0.195691	0.159606	-0.0965367	0.0574574	0.0771397	0.249001	-0.489076	-0.53825	0.609107	-0.443945	0.632185	0.0388944	-0.653243	0.535562	-0.5006	-0.300556	0.0546698
ILMN_2073263	C11orf61	blue	0.168678	0.325401	0.125213	-0.134202	-0.101493	0.0950766	-0.20055	0.349196	0.38405	-0.197512	-0.421991	0.451805	-0.274929	0.683702	0.122769	-0.630552	0.352669	-0.480296	-0.341654	-0.248943
ILMN_2196335	C12orf11	blue	0.285724	0.0911688	0.252094	-0.264043	-0.174464	0.179668	-0.189755	0.351479	0.513685	-0.308464	-0.36206	0.594584	-0.351147	0.786084	0.0884034	-0.766298	0.510083	-0.633861	-0.270527	-0.1366
ILMN_2229922	C12orf35	blue	0.32431	0.0536437	0.253823	-0.279861	-0.0371459	0.297849	-0.221804	0.235081	0.433323	-0.278477	-0.212797	0.609852	-0.175919	0.666293	0.086191	-0.687321	0.388978	-0.450303	-0.25983	0.0729866
ILMN_1728435	C12orf45	blue	0.274164	0.10564	0.268471	-0.215407	0.092599	0.257353	-0.0263133	0.048409	0.627497	-0.533662	-0.193769	0.425666	-0.340247	0.790276	-0.10124	-0.838814	0.641853	-0.480424	-0.0784021	-0.0633564
ILMN_1727055	C12orf48	blue	0.223972	0.189129	0.142862	-0.110527	0.0556189	0.224455	-0.326481	0.249227	0.352351	-0.381717	-0.561102	0.607066	-0.252199	0.902529	0.279753	-0.819754	0.419643	-0.56096	-0.543224	-0.129602
ILMN_1667857	C12orf52	blue	0.154692	0.367674	0.137903	-0.164701	-0.169553	0.239509	-0.171773	0.350468	0.487232	-0.186355	-0.141514	0.627989	-0.21315	0.61413	0.0459386	-0.634822	0.434659	-0.547009	-0.123706	-0.210138
ILMN_1812191	C12orf57	blue	-0.148777	0.386495	-0.087544	0.0372837	-0.17442	-0.2489	0.0580898	0.275881	0.260648	-0.201043	-0.459337	0.332029	-0.492556	0.500968	-0.000921541	-0.470426	0.452986	-0.618168	-0.185835	0.0131461
ILMN_2234710	C12orf60	blue	0.159366	0.3532	0.174069	-0.235276	-0.248193	0.327231	-0.127459	0.330322	0.616144	-0.237744	-0.0148038	0.487527	-0.16182	0.593512	-0.00451034	-0.622877	0.442507	-0.541433	0.0266501	-0.165271
ILMN_1696767	C13orf21	blue	-0.0265075	0.878036	-0.0270795	0.028051	0.0046245	-0.0670896	0.0739926	0.209422	0.359551	-0.413757	-0.457311	0.543084	-0.485297	0.608	-0.0373469	-0.615138	0.532014	-0.6697	-0.169158	-0.114967
ILMN_1736816	C13orf3	blue	0.0764183	0.657782	0.0582641	-0.0465682	0.107891	-0.1248	0.227929	0.0824225	0.621901	-0.578877	-0.40478	0.373855	-0.686582	0.807455	-0.30907	-0.855192	0.827492	-0.621615	-0.0180608	-0.299164
ILMN_2070210	C13orf7	blue	0.277218	0.101658	0.203165	-0.224326	-0.315504	0.623905	-0.447962	0.502411	0.467461	0.0184576	0.0592592	0.521788	0.187747	0.575638	0.288387	-0.537521	0.109401	-0.445379	-0.243359	-0.182389
ILMN_1729976	C13orf8	blue	0.373797	0.0247211	0.41912	-0.330543	-0.198583	0.465122	-0.397631	0.267712	0.255053	0.0122792	-0.00820156	0.238032	0.182006	0.383217	0.350276	-0.321411	0.00582411	-0.379607	-0.234714	0.250535
ILMN_2204297	C14orf108	blue	0.227117	0.182828	0.110538	-0.210371	-0.36061	0.322259	-0.377186	0.602985	0.264889	0.262131	-0.0575697	0.524356	0.147256	0.279	0.231341	-0.250908	-0.0892747	-0.293356	-0.229036	-0.291675
ILMN_1758293	C14orf130	blue	0.101489	0.555881	0.0239421	-0.0742131	0.0445403	0.309647	-0.270172	0.200671	0.376358	-0.417409	-0.390371	0.684873	-0.172393	0.839239	0.244203	-0.790203	0.434248	-0.501455	-0.440686	-0.164037
ILMN_1781102	C14orf138	blue	0.203343	0.234253	0.152161	-0.147105	-0.164097	0.592676	-0.264439	0.249387	0.399381	-0.0851471	0.238294	0.387215	0.229454	0.376609	0.146365	-0.407994	0.121046	-0.294286	-0.0291494	0.0449593
ILMN_2394193	C14orf138	blue	0.420952	0.0105699	0.360155	-0.418424	-0.479012	0.609383	-0.421364	0.538627	0.498665	0.126219	0.253717	0.50828	0.237	0.379234	0.210288	-0.383273	0.0324853	-0.336046	-0.0606738	-0.0880005
ILMN_2193315	C14orf143	blue	0.132318	0.441725	0.145801	-0.113062	0.132605	-0.01603	0.0907621	0.104448	0.623984	-0.65612	-0.493645	0.592073	-0.611693	0.91598	-0.141333	-0.951303	0.810358	-0.620834	-0.171049	-0.219342
ILMN_1806825	C14orf145	blue	0.20708	0.225583	0.169983	-0.139112	-0.12224	0.244333	-0.544982	0.357567	0.0627719	-0.0559363	-0.551503	0.519742	0.0328299	0.636134	0.546211	-0.495281	0.0344727	-0.391814	-0.688831	0.105199
ILMN_1729596	C14orf151	blue	0.230349	0.176511	0.313205	-0.204308	0.269779	0.15655	-0.272169	-0.151331	-0.107658	-0.316839	-0.363035	0.230889	0.121529	0.391507	0.422143	-0.260227	-0.0100836	0.196493	-0.520757	-0.117189
ILMN_1696708	C14orf166	blue	0.105449	0.540489	0.103434	-0.0692236	0.164174	0.0654749	-0.0684292	0.0502635	0.343237	-0.475983	-0.447551	0.494793	-0.381555	0.746774	0.0577517	-0.742635	0.541748	-0.454841	-0.321795	0.0664426
ILMN_1711543	C14orf169	blue	0.407072	0.0137398	0.382132	-0.294349	-0.126228	0.562351	-0.585591	0.281879	0.139382	-0.0785941	-0.201101	0.513084	0.232765	0.537609	0.556089	-0.44553	-0.0225854	-0.370672	-0.518361	0.323619
ILMN_1779279	C14orf32	blue	0.439007	0.00739328	0.35803	-0.435444	-0.39071	0.310843	-0.188455	0.587147	0.836297	-0.165183	-0.0983262	0.71145	-0.316508	0.793058	-0.0921386	-0.847717	0.572385	-0.707685	-0.0219297	-0.291541
ILMN_1653553	C14orf80	blue	0.299243	0.0762329	0.283274	-0.253737	0.142907	0.0994507	-0.070264	0.0056544	0.428325	-0.455953	-0.340813	0.305706	-0.366358	0.741324	-0.0110619	-0.717555	0.551786	-0.427666	-0.203068	-0.105384
ILMN_1771003	C14orf94	blue	-0.117479	0.495007	0.00692896	0.00752641	0.0942666	-0.272852	0.137051	-0.0357999	0.28966	-0.494233	-0.570076	0.265655	-0.600715	0.645967	-0.0706734	-0.634153	0.653363	-0.560381	-0.18421	0.114391
ILMN_2141807	C15orf23	blue	0.275401	0.104013	0.399044	-0.3717	0.0113541	0.063853	-0.0773855	0.0346025	0.381146	-0.325636	-0.242047	0.178305	-0.218534	0.577861	0.0426529	-0.529871	0.398524	-0.220716	-0.143272	-0.208464
ILMN_1674662	C15orf42	blue	0.115065	0.503975	0.136683	-0.0993152	0.0304269	-0.0226353	-0.0562769	0.162376	0.419537	-0.452308	-0.550301	0.438309	-0.483064	0.818654	0.0428345	-0.780856	0.58384	-0.58467	-0.331334	-0.0606277
ILMN_1795524	C15orf44	blue	-0.0555504	0.747613	-0.133141	0.117645	-0.0161865	0.445229	-0.0698699	0.151516	0.5511	-0.307343	0.118218	0.395439	-0.0567899	0.560118	-0.0579848	-0.62909	0.418687	-0.417942	0.0386376	-0.173875
ILMN_1692826	C16orf28	blue	-0.179406	0.295113	-0.173874	0.199496	0.110819	-0.110611	-0.0306482	0.0747012	0.0989893	-0.285887	-0.497773	0.233395	-0.324677	0.526834	0.105295	-0.464935	0.316287	-0.380392	-0.372782	0.0216004
ILMN_1801118	C16orf33	blue	0.132135	0.442365	0.0868493	-0.124618	-0.137209	0.2853	-0.0576685	0.192571	0.601329	-0.312625	-0.0298309	0.371362	-0.256241	0.671949	-0.0976834	-0.713836	0.539859	-0.465058	-0.0114659	-0.119956
ILMN_1712067	C16orf50	blue	0.132628	0.440646	0.146204	-0.091769	-0.0267424	0.20992	-0.205658	0.11505	0.163288	-0.194996	-0.146147	0.348821	0.00507184	0.36332	0.22432	-0.325933	0.120916	-0.161356	-0.232895	-0.017527
ILMN_1777129	C16orf56	blue	0.185766	0.27804	0.258462	-0.163437	0.019714	-0.0783887	0.10697	-0.0500888	0.260859	-0.429637	-0.271011	0.174969	-0.3758	0.432023	-0.0317276	-0.427703	0.4212	-0.281851	-0.106199	0.145243
ILMN_1720526	C16orf60	blue	0.183613	0.283745	0.0991614	-0.0764371	0.179277	0.277971	-0.193992	0.0976313	0.429262	-0.479805	-0.406541	0.534254	-0.251597	0.863394	0.105164	-0.833425	0.507834	-0.469735	-0.36034	-0.235703
ILMN_1783333	C16orf61	blue	-0.0545146	0.75217	-0.0456292	0.115928	0.400873	0.0625814	-0.350595	-0.16079	-0.336248	-0.361899	-0.699516	0.370594	0.0543665	0.458979	0.572512	-0.291897	-0.046924	0.0443149	-0.789139	0.034918
ILMN_2112599	C16orf80	blue	-0.346397	0.0384902	-0.339522	0.416704	0.47054	-0.219509	0.279129	-0.254593	0.0534921	-0.550168	-0.524194	0.0705295	-0.47477	0.461947	-0.1108	-0.459494	0.483393	-0.400297	-0.18864	0.0411816
ILMN_1738656	C17orf25	blue	0.273809	0.10611	0.26507	-0.179311	0.0324459	0.345784	-0.172239	0.116771	0.516889	-0.46124	-0.207394	0.446529	-0.217009	0.776881	0.112731	-0.774476	0.513076	-0.547542	-0.206726	0.0372778
ILMN_1763688	C17orf49	blue	-0.024715	0.886228	-0.0427359	-0.0254995	-0.113155	-0.0690972	0.0830014	0.288057	0.534704	-0.368288	-0.383276	0.584648	-0.541268	0.710027	-0.138353	-0.750142	0.6795	-0.714329	-0.0884718	-0.16387
ILMN_1776490	C17orf53	blue	0.199816	0.24264	0.169223	-0.132643	0.0634068	0.197538	-0.240211	0.175256	0.422665	-0.438286	-0.4812	0.539132	-0.299542	0.893859	0.177025	-0.835606	0.502976	-0.508004	-0.431099	-0.175872
ILMN_1705414	C17orf81	blue	0.273242	0.106865	0.220353	-0.152791	0.218788	0.128725	-0.167989	0.0354611	0.150687	-0.460195	-0.543375	0.514241	-0.217942	0.662287	0.251638	-0.602614	0.320289	-0.344621	-0.498959	0.0886522
ILMN_2221076	C17orf85	blue	0.254837	0.133627	0.187427	-0.288819	-0.418931	0.499426	-0.275495	0.527058	0.608182	0.0543624	0.21003	0.536857	0.101174	0.424185	0.0430747	-0.476055	0.189506	-0.329628	0.0371487	-0.234047
ILMN_1746720	C18orf17	blue	0.338333	0.0435585	0.388449	-0.335713	-0.0985227	0.24446	-0.441132	0.229536	0.111439	-0.163927	-0.42368	0.480893	0.0442028	0.560747	0.492891	-0.436016	0.0771574	-0.22352	-0.539462	-0.00674342
ILMN_1771224	C18orf24	blue	0.0653279	0.70503	0.083246	-0.0326771	0.253217	-0.0309015	0.163049	-0.0480876	0.577963	-0.743885	-0.468645	0.467161	-0.613453	0.89239	-0.187606	-0.925632	0.829993	-0.518678	-0.138077	-0.277671
ILMN_1730294	C18orf37	blue	0.576347	0.000234377	0.673232	-0.609972	-0.211606	0.46961	-0.414467	0.225462	0.391952	-0.208631	-0.109388	0.45242	0.0837186	0.606178	0.35104	-0.546046	0.19898	-0.303077	-0.300483	0.14691
ILMN_2169089	C18orf54	blue	0.0868699	0.614417	0.104669	-0.0933484	0.0962244	-0.140114	0.225268	0.0830046	0.673194	-0.648125	-0.436324	0.465242	-0.715302	0.853639	-0.294849	-0.90854	0.877098	-0.625905	-0.0240989	-0.298078
ILMN_2182531	C18orf55	blue	0.0174232	0.919664	-0.105606	0.039713	-0.194069	0.559036	-0.31592	0.308308	0.374676	0.0265095	0.174093	0.317989	0.210114	0.434409	0.136338	-0.425473	0.0937067	-0.198258	-0.117705	-0.366056
ILMN_1798728	C19orf2	blue	0.314234	0.0619776	0.260689	-0.237741	-0.19449	0.685879	-0.476009	0.294488	0.325417	0.0631199	0.223806	0.348806	0.391838	0.382693	0.311815	-0.336847	-0.0529278	-0.133941	-0.175166	-0.340624
ILMN_2262462	C19orf29	blue	-0.0152322	0.92974	0.0640114	0.0523737	0.0843098	0.156023	-0.182934	-0.0437209	-0.04369	-0.293026	-0.334679	0.220762	-0.0317599	0.390285	0.33014	-0.315477	0.119005	-0.203633	-0.396067	0.355471
ILMN_2350421	C19orf29	blue	0.0756872	0.66086	0.165028	-0.0336107	0.277619	-0.0370929	-0.159552	-0.242244	-0.229524	-0.343507	-0.495695	0.0697648	-0.083403	0.325163	0.372226	-0.21282	0.0730214	-0.0412416	-0.494355	0.504212
ILMN_2383484	C19orf48	blue	0.081094	0.638235	0.0530683	-0.0718952	-0.0104176	0.234339	0.0654702	0.133155	0.703008	-0.451926	-0.0324254	0.425272	-0.367822	0.742217	-0.238078	-0.817624	0.695795	-0.517843	0.0746986	-0.288922
ILMN_1658206	C1orf102	blue	-0.401426	0.015241	-0.435075	0.482759	0.420429	-0.338299	0.183162	-0.234146	-0.210002	-0.382425	-0.541661	0.0474489	-0.375499	0.282639	0.0302178	-0.224332	0.272521	-0.2384	-0.302778	0.0447066
ILMN_1756811	C1orf103	blue	0.135912	0.429312	0.151233	-0.179057	-0.23574	0.304868	-0.111253	0.30389	0.629629	-0.164372	0.101673	0.317428	-0.0821096	0.521606	-0.0561194	-0.551575	0.375796	-0.318528	0.0738821	-0.407286
ILMN_1713952	C1orf106	blue	0.261057	0.124081	0.283031	-0.19712	0.0902622	0.354533	-0.43097	0.170905	0.272397	-0.411512	-0.493208	0.624393	-0.0645658	0.853946	0.467346	-0.743929	0.301915	-0.434741	-0.605337	-0.00783842
ILMN_1727540	C1orf112	blue	0.0475726	0.782918	0.0669858	-0.0256588	0.156375	0.0218714	0.0635816	0.0756049	0.579117	-0.624325	-0.439812	0.504745	-0.526159	0.886548	-0.106276	-0.903755	0.747208	-0.53613	-0.180559	-0.299285
ILMN_1660840	C1orf121	blue	0.0365857	0.832233	-0.0163399	-0.000266329	0.0582248	0.245303	-0.109445	0.193034	0.506299	-0.524318	-0.394849	0.740876	-0.305765	0.852927	0.0586758	-0.873775	0.583222	-0.52525	-0.304956	-0.200737
ILMN_1805474	C1orf131	blue	0.0791063	0.646517	0.0920597	-0.106938	-0.0265271	0.298382	0.0627756	0.156112	0.714971	-0.474249	0.0127993	0.458348	-0.254453	0.681066	-0.173906	-0.751025	0.614232	-0.413528	0.101895	-0.427614
ILMN_1787280	C1orf135	blue	0.334256	0.0463184	0.285897	-0.288235	-0.155687	0.271433	0.0303888	0.250638	0.839702	-0.348101	0.0667028	0.362712	-0.38282	0.731687	-0.295435	-0.810057	0.678995	-0.535172	0.17071	-0.353259
ILMN_1742779	C1orf155	blue	-0.118475	0.491331	-0.203587	0.175473	0.12415	0.0667262	0.0799792	0.150959	0.474178	-0.441159	-0.294101	0.467867	-0.38321	0.703254	-0.133799	-0.732136	0.575232	-0.500946	-0.127138	-0.360091
ILMN_1672811	C1orf159	blue	-0.00129248	0.994031	-0.0693269	0.0655263	0.0758194	-0.0404122	0.110329	0.115572	0.449184	-0.462372	-0.333915	0.443085	-0.483406	0.659104	-0.156574	-0.698983	0.590289	-0.414748	-0.134553	-0.234348
ILMN_1657683	C1orf198	blue	0.148449	0.387553	0.283287	-0.103795	0.434823	0.0778759	0.000471501	-0.428223	0.0157146	-0.500122	-0.238419	-0.157822	-0.0805082	0.389679	0.137234	-0.307064	0.242545	0.0393476	-0.213608	0.0185832
ILMN_1790202	C1orf35	blue	0.202296	0.236721	0.174549	-0.167773	-0.331122	0.408916	-0.327457	0.425127	0.480387	-0.147409	-0.166995	0.53006	-0.127734	0.716621	0.219345	-0.692118	0.355128	-0.667986	-0.278798	0.180272
ILMN_1739210	C1orf48	blue	0.721643	6.81464e-07	0.719214	-0.688483	-0.267569	0.544241	-0.560773	0.345811	0.32757	0.0260942	-0.0123879	0.411546	0.269462	0.490278	0.411702	-0.395257	-0.0400004	-0.0667613	-0.348685	-0.189692
ILMN_1657446	C1orf57	blue	0.250585	0.140459	0.193987	-0.238913	-0.0932664	0.0876045	0.0716826	0.24245	0.756118	-0.471666	-0.21945	0.582536	-0.534931	0.816351	-0.256958	-0.888331	0.771919	-0.584158	0.0210921	-0.365909
ILMN_1657144	C1orf69	blue	0.00727805	0.966397	-0.0550465	0.0570733	-0.189061	0.491382	-0.500788	0.434931	0.13292	0.0878806	-0.175504	0.532171	0.237906	0.440105	0.460879	-0.382443	-0.0656889	-0.461083	-0.440417	0.241512
ILMN_1718354	C1orf73	blue	-0.00205993	0.990487	-0.0951813	0.113088	-0.144346	0.461458	-0.438275	0.323497	0.144558	0.0105245	-0.109977	0.336631	0.204708	0.46182	0.413044	-0.37086	-0.0275981	-0.325767	-0.402204	-0.0115198
ILMN_1786470	C1orf74	blue	-0.0485491	0.778572	-0.028738	0.00876588	-0.0312688	-0.0581333	0.181495	0.170652	0.670332	-0.525515	-0.304101	0.477792	-0.620635	0.777409	-0.265464	-0.838894	0.805856	-0.683017	0.0275723	-0.269057
ILMN_1736234	C1orf77	blue	-0.0869945	0.613907	-0.0659226	0.179564	0.426536	0.236474	-0.389056	-0.194073	-0.304018	-0.381657	-0.589458	0.356569	0.174829	0.485957	0.627671	-0.336998	-0.0415067	-0.0677984	-0.770802	0.243965
ILMN_1769092	C1orf78	blue	0.20519	0.22994	0.299001	-0.20041	0.338562	0.193455	-0.10416	-0.249346	0.176954	-0.624293	-0.337257	0.36636	-0.13107	0.61986	0.201829	-0.562421	0.371507	-0.0038542	-0.347038	-0.162273
ILMN_1698243	C1orf85	blue	0.150329	0.381502	0.152967	-0.1934	-0.126069	0.20579	-0.236173	0.359275	0.477534	-0.354378	-0.415551	0.816674	-0.289979	0.81512	0.19295	-0.796522	0.506852	-0.684352	-0.34004	-0.11305
ILMN_1693004	C20orf117	blue	-0.019943	0.908092	0.0239887	0.0926891	0.1343	-0.17836	-0.164269	0.0211391	-0.401259	-0.0184556	-0.583818	0.0752984	-0.0476445	0.0897227	0.402925	0.046713	-0.158618	-0.187622	-0.508731	0.329935
ILMN_1781943	C20orf129	blue	0.170957	0.318811	0.114411	-0.110822	0.0556423	0.19643	-0.06478	0.166188	0.586151	-0.430221	-0.267153	0.46106	-0.329629	0.792596	-0.0867717	-0.804892	0.578528	-0.44804	-0.136118	-0.429431
ILMN_1715905	C20orf172	blue	0.180599	0.291859	0.186686	-0.161049	-0.116024	0.0889526	-0.200638	0.292544	0.423477	-0.31005	-0.449251	0.498564	-0.337658	0.795443	0.172646	-0.744992	0.480189	-0.639837	-0.359687	0.0529573
ILMN_2152828	C20orf23	blue	0.396653	0.0166156	0.394492	-0.390433	-0.0975336	0.170582	-0.35138	0.17975	0.159032	-0.106941	-0.241355	0.310787	0.0195459	0.435947	0.311876	-0.341212	0.0800842	-0.100843	-0.351566	-0.161518
ILMN_2176251	C20orf72	blue	0.284933	0.0921085	0.257073	-0.270396	-0.158157	0.173231	-0.252824	0.356051	0.54972	-0.32529	-0.430876	0.607805	-0.358815	0.896844	0.125273	-0.859389	0.549021	-0.654616	-0.340317	-0.134519
ILMN_2171183	C21orf45	blue	0.253473	0.135792	0.288639	-0.239907	0.0397995	0.00412937	0.0468825	0.109346	0.58485	-0.54379	-0.395059	0.435602	-0.566472	0.833804	-0.117387	-0.855395	0.736753	-0.647893	-0.136835	0.0443996
ILMN_2310295	C21orf58	blue	-0.0896262	0.603184	-0.0252262	0.0411345	0.0312925	-0.287834	0.233972	0.0693323	0.403364	-0.459552	-0.43696	0.206576	-0.662522	0.630494	-0.195013	-0.63822	0.690708	-0.641549	-0.0593322	0.0131311
ILMN_1712936	C21orf66	blue	0.344934	0.0393721	0.348731	-0.348451	-0.381474	0.59555	-0.532895	0.363271	0.230079	0.0942516	0.0714477	0.40045	0.330876	0.342169	0.442253	-0.290518	-0.0966035	-0.294277	-0.274922	0.276425
ILMN_1801441	C2orf11	blue	-0.0234608	0.891967	0.0237175	0.0397719	0.31519	-0.0295833	-0.327172	-0.226459	-0.442048	-0.291369	-0.651538	0.193146	0.0837087	0.287246	0.587855	-0.117268	-0.12712	0.0855802	-0.724559	0.323709
ILMN_2090558	C2orf25	blue	0.07509	0.663377	-0.00181592	-0.0960507	0.0554959	0.225633	0.0399872	0.0869261	0.446908	-0.405759	-0.0598272	0.539714	-0.171865	0.497582	-0.108392	-0.561638	0.422326	-0.20629	-0.0245623	-0.335081
ILMN_1708906	C2orf29	blue	0.220926	0.195375	0.18091	-0.189884	-0.226689	0.394044	-0.101997	0.30509	0.752302	-0.285352	0.0921579	0.477399	-0.193128	0.68933	-0.128897	-0.76429	0.541043	-0.458984	0.0635481	-0.220369
ILMN_1754423	C3orf23	blue	0.105839	0.538985	0.0701074	-0.132431	-0.0352271	0.116501	-0.0156579	0.162135	0.456121	-0.366614	-0.234332	0.527059	-0.289651	0.582631	-0.0652785	-0.608925	0.487043	-0.351768	-0.070033	-0.435726
ILMN_2041463	C3orf30	blue	0.0434277	0.801436	0.114775	-0.0695817	0.152279	-0.0965786	0.153247	-0.0326529	0.432007	-0.600121	-0.430752	0.35866	-0.535586	0.717928	-0.110122	-0.736592	0.678036	-0.452331	-0.154616	-0.0333458
ILMN_1666731	C3orf32	blue	0.0438857	0.799385	0.0919606	0.0586257	0.338666	0.114901	-0.0510421	-0.146587	0.270763	-0.651164	-0.506576	0.315777	-0.325462	0.782302	0.146225	-0.736376	0.525596	-0.462754	-0.370255	0.0886542
ILMN_1815682	C3orf37	blue	0.169426	0.32323	0.195573	-0.139508	0.0663014	0.190535	-0.0915715	0.0727422	0.512574	-0.510496	-0.34481	0.399697	-0.350592	0.839093	0.0435614	-0.820284	0.607773	-0.55879	-0.228224	-0.0452125
ILMN_2184612	C3orf52	blue	0.200661	0.240611	0.19663	-0.13071	0.191724	0.234636	-0.186965	0.0602169	0.412114	-0.612976	-0.507827	0.65323	-0.314491	0.919228	0.198225	-0.889984	0.568841	-0.541359	-0.4392	0.0398515
ILMN_1690454	C3orf54	blue	0.176714	0.302537	0.160156	-0.163717	0.160181	0.0946584	-0.109531	0.085957	0.362691	-0.603292	-0.558401	0.76589	-0.355054	0.804369	0.139735	-0.790737	0.534761	-0.378537	-0.409066	-0.135966
ILMN_1732489	C4orf13	blue	-0.0754305	0.661941	-0.0491953	0.105061	0.251665	-0.0297121	0.110664	-0.0377296	0.341886	-0.593327	-0.452788	0.403764	-0.450944	0.680225	-0.0426492	-0.693016	0.602615	-0.549222	-0.17984	-0.0379254
ILMN_1746819	C5	blue	0.192828	0.259848	0.142644	-0.214362	-0.244432	-0.0397292	0.0509509	0.419022	0.698809	-0.3613	-0.363833	0.667022	-0.610621	0.778893	-0.207683	-0.835898	0.734929	-0.764538	-0.0327959	-0.257918
ILMN_2225577	C5orf37	blue	0.183143	0.285001	0.210223	-0.138677	0.110002	0.0652836	0.0669853	-0.0478302	0.362943	-0.322719	-0.0851737	0.0162761	-0.241498	0.41067	-0.133221	-0.41156	0.355989	-0.210603	0.0250911	-0.166534
ILMN_1704253	C6orf106	blue	0.115951	0.500673	0.129859	-0.0466576	0.0185673	0.217456	-0.533417	0.136467	-0.224898	-0.085873	-0.519052	0.416883	0.169745	0.417367	0.687776	-0.249645	-0.144592	-0.159568	-0.736079	0.288439
ILMN_1775999	C6orf134	blue	0.107752	0.531629	0.197707	-0.111619	0.0369207	0.294707	-0.41104	0.0935996	0.0313986	-0.253303	-0.460843	0.348263	0.0566652	0.60098	0.528104	-0.471558	0.0946398	-0.321636	-0.605411	0.306975
ILMN_1670769	C6orf139	blue	0.318932	0.0579729	0.309607	-0.368969	-0.198645	0.0603531	0.0202915	0.294902	0.711567	-0.238553	-0.0919995	0.324296	-0.404428	0.644739	-0.241828	-0.689522	0.597662	-0.498543	0.100708	-0.389894
ILMN_1783075	C6orf167	blue	-0.0283825	0.869481	0.0327478	0.0333284	0.168786	-0.205801	0.0756892	-0.027902	0.216179	-0.54142	-0.643976	0.323501	-0.553029	0.680978	0.0368204	-0.640358	0.586201	-0.525581	-0.317728	0.113908
ILMN_1763907	C6orf173	blue	0.293382	0.0824553	0.170865	-0.20415	-0.139648	0.215909	-0.199022	0.412591	0.607994	-0.287379	-0.352972	0.647413	-0.377701	0.877012	0.00852718	-0.879182	0.571905	-0.695974	-0.25715	-0.212662
ILMN_1778951	C6orf203	blue	0.15251	0.374552	0.13682	-0.0818776	0.207975	-0.199921	0.135105	-0.0274069	0.194044	-0.329324	-0.430225	0.112652	-0.407675	0.394762	-0.116573	-0.376076	0.365389	-0.273602	-0.117118	-0.277777
ILMN_2186678	C6orf211	blue	0.516083	0.00127354	0.415775	-0.46442	-0.319367	0.400221	-0.40986	0.522248	0.424179	0.10192	-0.0205676	0.472954	0.122193	0.440655	0.228016	-0.396343	0.0245227	-0.242522	-0.216231	-0.361717
ILMN_1655572	C6orf59	blue	0.210427	0.218004	0.187013	-0.162866	-0.107621	0.179339	-0.341899	0.228624	0.0549445	-0.15535	-0.396898	0.465735	-0.0114246	0.428129	0.391408	-0.349837	0.0547375	-0.318166	-0.456463	0.262968
ILMN_1761961	C6orf79	blue	0.229101	0.178932	0.237216	-0.220544	0.147306	0.179581	0.0560306	-0.0651301	0.596401	-0.648452	-0.164177	0.490302	-0.361406	0.734772	-0.152124	-0.794862	0.668957	-0.29154	-0.0301889	-0.268737
ILMN_1781174	C6orf84	blue	-0.0905043	0.599624	-0.060982	0.0748255	0.0660669	-0.0924513	0.0594683	0.176866	0.448569	-0.494293	-0.519736	0.516763	-0.509819	0.782006	-0.0404534	-0.776916	0.644232	-0.561174	-0.231143	-0.319008
ILMN_1694533	C6orf96	blue	-0.041512	0.810031	-0.0554825	-0.0516919	-0.335898	0.375822	-0.224656	0.350877	0.323045	0.0976886	0.221268	0.363806	0.163837	0.237551	0.10657	-0.25261	0.0540044	-0.194673	0.00119368	-0.164854
ILMN_2183885	C7orf11	blue	0.447537	0.00620303	0.502559	-0.501587	-0.249863	0.115805	-0.277063	0.356594	0.245535	0.0796782	-0.158532	0.27855	-0.0566913	0.342218	0.200081	-0.283335	0.0715108	-0.229042	-0.215828	0.00636462
ILMN_1804498	C7orf27	blue	0.437559	0.00761355	0.440328	-0.45311	-0.30399	0.104861	-0.288032	0.419603	0.396669	-0.021521	-0.279909	0.401328	-0.270674	0.585641	0.145201	-0.5397	0.320343	-0.635717	-0.239737	0.128145
ILMN_1739798	C7orf30	blue	0.334016	0.0464852	0.252906	-0.289762	-0.390078	0.623917	-0.427008	0.521226	0.577345	0.0104556	0.161346	0.589109	0.138503	0.577852	0.181082	-0.580178	0.180786	-0.393661	-0.126671	-0.240431
ILMN_1757732	C8orf1	blue	0.270622	0.110404	0.238183	-0.310501	-0.394434	0.433093	-0.221827	0.400489	0.459458	0.0801683	0.249375	0.442341	0.121397	0.257325	0.00556913	-0.324018	0.125907	-0.253651	0.0868289	-0.129567
ILMN_1693210	C8orf36	blue	-0.0464148	0.788079	0.0444494	0.0225256	0.287823	-0.143297	0.0956562	-0.119584	0.26195	-0.651474	-0.568672	0.431986	-0.495264	0.707619	0.0328777	-0.683383	0.628628	-0.426616	-0.273789	-0.0909239
ILMN_1760400	C8orf41	blue	-0.00522232	0.975885	0.0790858	-0.0180777	0.349367	-0.120948	0.107073	-0.177049	0.295878	-0.740086	-0.607934	0.441671	-0.533761	0.789278	0.00822793	-0.777262	0.689484	-0.420125	-0.317378	0.0265221
ILMN_1759084	C8orf52	blue	0.521391	0.0011108	0.473867	-0.47164	-0.330099	0.396185	-0.588411	0.497967	0.332112	0.0124889	-0.311377	0.534603	0.00825095	0.69801	0.457974	-0.588331	0.120554	-0.531673	-0.512711	0.172906
ILMN_1679217	C8orf72	blue	0.253976	0.13499	0.233055	-0.193255	0.141456	0.0405631	-0.254782	0.051897	-0.0334123	-0.278544	-0.510082	0.50507	-0.0503745	0.385992	0.351066	-0.309063	0.0710445	-0.120258	-0.474864	-0.024847
ILMN_1717403	C9orf100	blue	0.171475	0.317324	0.190591	-0.155117	-0.0367309	0.160854	-0.369567	0.229033	0.182447	-0.307966	-0.595936	0.538077	-0.171148	0.764526	0.416378	-0.637367	0.28318	-0.500193	-0.59034	-0.0335341
ILMN_1803317	C9orf114	blue	0.383213	0.0210556	0.373364	-0.284477	-0.176185	0.688091	-0.559797	0.26322	0.35821	-0.119218	0.0275567	0.450959	0.286191	0.615753	0.44565	-0.547761	0.0754775	-0.223296	-0.360611	0.00195675
ILMN_2391345	C9orf23	blue	0.281818	0.095878	0.336886	-0.299381	-0.287294	0.301136	-0.297511	0.296992	0.462805	-0.162505	-0.140252	0.335913	-0.127654	0.652781	0.193714	-0.608228	0.354865	-0.572829	-0.194204	0.101939
ILMN_1766793	C9orf23	blue	-0.0328686	0.849072	0.00371267	0.0195372	0.0949025	0.0465842	0.161347	-0.0603338	0.527442	-0.511502	-0.114576	0.202026	-0.388136	0.610926	-0.229474	-0.651912	0.627149	-0.288363	0.0629849	-0.398182
ILMN_1683175	C9orf23	blue	0.0356335	0.83654	0.0905414	-0.0653794	-0.048971	0.0736739	0.00386188	0.138159	0.465055	-0.387546	-0.230889	0.350225	-0.382095	0.655379	-0.0331482	-0.654105	0.581359	-0.61058	-0.0621946	-0.105144
ILMN_1694126	C9orf48	blue	-0.105731	0.5394	-0.0847086	0.0970891	0.288487	-0.29916	0.321234	-0.0676185	0.463785	-0.705561	-0.58015	0.372695	-0.74413	0.766621	-0.281043	-0.804528	0.832023	-0.527301	-0.1031	-0.240107
ILMN_1770725	C9orf58	blue	0.230351	0.176508	0.178187	-0.191896	-0.212187	0.0946469	-0.0742243	0.386087	0.588121	-0.20997	-0.280328	0.404019	-0.462134	0.744667	-0.0845393	-0.751163	0.594538	-0.823492	-0.0911527	-0.052348
ILMN_2323508	C9orf58	blue	0.127774	0.457699	0.100185	-0.100563	-0.139327	0.157004	-0.0857204	0.328322	0.553494	-0.286776	-0.301872	0.49995	-0.408511	0.769487	-0.0335892	-0.786666	0.598665	-0.787239	-0.138534	0.0113361
ILMN_2191929	C9orf6	blue	0.0808674	0.639177	-0.0372163	-0.0314838	-0.112215	0.446049	-0.197951	0.286307	0.451881	-0.150413	0.06106	0.558522	0.00203367	0.523614	0.00820103	-0.576116	0.309224	-0.411012	-0.0652339	-0.174971
ILMN_1717248	C9orf66	blue	0.123935	0.471431	0.19155	-0.13718	-0.205072	0.166156	-0.142276	0.231799	0.367481	-0.233545	-0.230943	0.343844	-0.255611	0.587496	0.122248	-0.558134	0.392314	-0.566728	-0.189573	0.130509
ILMN_1678477	C9orf85	blue	-0.0984776	0.567725	-0.0446143	0.159941	0.43451	0.0709315	-0.0835038	-0.314829	-0.0865224	-0.568274	-0.477017	0.202906	-0.0814736	0.469821	0.299538	-0.388061	0.197339	0.0241471	-0.475829	0.103717
ILMN_1760628	C9orf86	blue	-0.00477629	0.977944	0.0136058	0.0565188	0.318385	-0.193789	0.230736	-0.11624	0.374122	-0.746309	-0.610757	0.411151	-0.67618	0.786005	-0.150788	-0.798118	0.75923	-0.507336	-0.225204	-0.0971174
ILMN_1742358	CA14	blue	0.200734	0.240438	0.228834	-0.281995	-0.424735	0.283221	-0.177071	0.423855	0.560463	0.0856907	0.169903	0.20182	-0.0925312	0.427429	-0.0341286	-0.434654	0.303357	-0.49738	0.108942	-0.168634
ILMN_1695157	CA4	blue	0.377942	0.023047	0.325363	-0.350065	-0.168877	0.42011	-0.296717	0.375248	0.616445	-0.339779	-0.219438	0.7809	-0.174363	0.849425	0.168692	-0.851668	0.4947	-0.60005	-0.268499	-0.126065
ILMN_1672807	CA5B	blue	0.233579	0.170355	0.15205	-0.138622	-0.0496742	0.168122	-0.312148	0.214159	0.0791348	-0.100086	-0.313162	0.443721	-0.056677	0.421361	0.30703	-0.360743	0.113382	-0.407283	-0.373462	0.126839
ILMN_1744647	CAND1	blue	-0.0319678	0.853162	-0.0874656	0.0317848	0.0508388	0.0450153	0.0657831	0.124701	0.319509	-0.257306	-0.169754	0.317974	-0.257426	0.396083	-0.104361	-0.426005	0.340545	-0.340216	-0.0447168	-0.114494
ILMN_1664012	CANT1	blue	-0.155907	0.36388	-0.0747731	0.156902	0.27137	0.00453574	-0.00979944	-0.172182	0.0229372	-0.488606	-0.445852	0.32858	-0.177939	0.448994	0.170775	-0.42548	0.285334	-0.0699403	-0.360702	0.121121
ILMN_2117642	CAPN7	blue	0.0786444	0.648447	0.0779698	0.00467253	0.228013	-0.035739	-0.0417856	-0.13757	-0.0203246	-0.246957	-0.343806	0.0852115	-0.20173	0.292399	0.0641684	-0.275922	0.184633	-0.194278	-0.259073	0.378815
ILMN_1731073	CAPN9	blue	-0.0339593	0.844124	0.127855	0.0590052	0.570769	0.0113144	0.0580627	-0.508916	-0.054056	-0.627303	-0.351528	-0.12808	-0.0924783	0.400452	0.183907	-0.308689	0.246946	0.0782379	-0.287849	-0.00204423
ILMN_1690923	CAPN9	blue	0.00760847	0.964872	0.131719	0.0441534	0.47459	0.170508	-0.0232703	-0.396626	0.0473149	-0.587696	-0.253045	-0.0231849	-0.00886908	0.457257	0.204872	-0.379216	0.241179	0.0313876	-0.27192	-0.0442688
ILMN_1743714	CARD10	blue	0.284889	0.0921605	0.323163	-0.301563	0.0592978	0.402309	-0.281289	0.00165129	0.290735	-0.425242	-0.166922	0.571297	0.0392985	0.565114	0.256938	-0.550756	0.260184	-0.06816	-0.295494	-0.0302972
ILMN_1809477	CARHSP1	blue	-0.45403	0.0054112	-0.339219	0.429151	0.554808	-0.288965	0.0540451	-0.333313	-0.256169	-0.553457	-0.773009	0.158579	-0.321685	0.464517	0.249842	-0.358964	0.29134	-0.183385	-0.541843	0.114036
ILMN_2216918	CARKL	blue	0.566947	0.000311845	0.570144	-0.53489	-0.247307	0.329162	-0.331122	0.420887	0.619214	-0.253374	-0.23135	0.634844	-0.185831	0.798048	0.178266	-0.773073	0.417659	-0.516643	-0.272667	-0.087076
ILMN_1808546	CASC2	blue	0.478447	0.00316089	0.430512	-0.413056	-0.181777	-0.0684531	-0.126805	0.290014	0.27259	-0.12099	-0.390544	0.379872	-0.359338	0.468082	0.0365295	-0.444294	0.321667	-0.512996	-0.213531	0.106974
ILMN_1665004	CASC3	blue	-0.143358	0.404216	-0.0727212	0.210447	0.354561	-0.0157598	-0.0426685	-0.306057	-0.202862	-0.424633	-0.458924	0.0834279	-0.119386	0.290641	0.260769	-0.229109	0.143231	-0.135173	-0.380331	0.44407
ILMN_2296057	CASP2	blue	-0.0749411	0.664006	-0.166678	0.16009	0.106541	0.145307	0.0736441	0.0280565	0.277506	-0.188674	0.0124439	0.140228	-0.0896346	0.307446	-0.169021	-0.359011	0.26949	-0.197911	0.0393009	-0.226172
ILMN_2410540	CASP2	blue	0.108907	0.527213	0.0295394	-0.0191128	0.0903307	0.199617	0.0393203	0.0959223	0.582346	-0.487755	-0.192827	0.387411	-0.356384	0.741096	-0.180461	-0.784949	0.606288	-0.408419	-0.0626861	-0.313841
ILMN_1736568	CASP2	blue	0.0713259	0.679329	-0.00251257	0.0155044	0.101992	0.310498	-0.0227557	0.0814698	0.559999	-0.482901	-0.153917	0.430235	-0.245439	0.751403	-0.0976188	-0.786301	0.556631	-0.374737	-0.109078	-0.327438
ILMN_2367113	CASP6	blue	0.229584	0.177993	0.0935596	-0.193121	-0.395441	0.440596	-0.380649	0.628863	0.549892	0.0525875	-0.0198432	0.684258	0.000584871	0.628401	0.164669	-0.625946	0.23553	-0.56	-0.21147	-0.253033
ILMN_1659350	CASP6	blue	0.164483	0.33775	0.0585138	-0.15174	-0.310944	0.293644	-0.113087	0.444114	0.647383	-0.0882702	0.0927069	0.522233	-0.156594	0.540749	-0.120824	-0.608784	0.418202	-0.52054	0.0737301	-0.309627
ILMN_1694877	CASP6	blue	0.130715	0.447325	0.0436336	-0.128099	-0.0963728	0.131427	-0.0276705	0.301985	0.535823	-0.211076	-0.156344	0.514927	-0.324835	0.596154	-0.1604	-0.653391	0.505578	-0.498537	-0.0315762	-0.274161
ILMN_1766408	CBFB	blue	0.299835	0.0756261	0.21781	-0.246707	-0.0596317	0.243472	-0.148897	0.333243	0.592433	-0.357263	-0.301516	0.650882	-0.355112	0.827398	0.0212635	-0.830546	0.562402	-0.715918	-0.210421	-0.227348
ILMN_1770678	CBX2	blue	0.238601	0.161089	0.180165	-0.192389	-0.259118	0.422617	-0.514765	0.531884	0.420894	-0.149968	-0.398473	0.766222	-0.0771929	0.873623	0.436745	-0.787513	0.304838	-0.73957	-0.539122	0.0166067
ILMN_1790625	CBX3	blue	0.255455	0.132655	0.272489	-0.24272	0.0934288	0.0169229	0.0210214	0.0799428	0.556323	-0.607077	-0.468281	0.49437	-0.544831	0.878118	-0.0554005	-0.873123	0.729319	-0.601826	-0.202209	-0.160448
ILMN_1813028	CBX5	blue	0.211739	0.215082	0.177075	-0.140584	0.203538	0.279891	-0.365853	0.123728	0.192274	-0.449635	-0.578842	0.668683	-0.0808728	0.825966	0.437902	-0.72102	0.293844	-0.358858	-0.645048	-0.0607488
ILMN_2183772	CCDC121	blue	0.1212	0.481348	0.152703	-0.160447	-0.188306	-0.155396	0.0510675	0.298783	0.449358	-0.211677	-0.325679	0.392005	-0.467091	0.51464	-0.119335	-0.543085	0.507854	-0.553911	-0.0409134	-0.148188
ILMN_2214955	CCDC127	blue	-0.139724	0.416357	-0.0782661	0.161405	0.302719	0.102581	-0.237308	-0.0540285	-0.100353	-0.372918	-0.536851	0.379942	-0.0244034	0.524588	0.426188	-0.398412	0.125076	-0.136122	-0.583394	-0.144522
ILMN_1812489	CCDC21	blue	0.325284	0.0528876	0.370319	-0.314336	0.0544824	0.014993	-0.0661925	0.123551	0.498436	-0.515711	-0.497285	0.472945	-0.474552	0.827429	0.0205381	-0.804203	0.623715	-0.560416	-0.255757	-0.0781139
ILMN_1798659	CCDC28A	blue	0.0894452	0.603919	0.0911123	-0.0997819	0.0375878	0.0121497	-0.00498104	0.183574	0.550927	-0.604135	-0.529924	0.726544	-0.551654	0.911328	-0.00904729	-0.927428	0.743026	-0.675515	-0.274114	-0.086953
ILMN_2288784	CCDC34	blue	0.0407458	0.813476	0.0508497	-0.0893328	-0.0180455	-0.144296	0.146621	0.174546	0.601028	-0.457384	-0.362288	0.401542	-0.613261	0.732775	-0.256778	-0.76994	0.738536	-0.579977	-0.0032814	-0.328015
ILMN_1799113	CCDC41	blue	0.334739	0.0459844	0.280782	-0.289669	-0.211575	0.325857	-0.153628	0.381249	0.775149	-0.319736	-0.121777	0.546796	-0.297712	0.830606	-0.0730222	-0.869325	0.595895	-0.610878	-0.0571482	-0.271411
ILMN_1743783	CCDC43	blue	0.274256	0.105518	0.277295	-0.252224	-0.0448477	0.341747	-0.320148	0.124311	0.103012	-0.0434049	-0.137481	0.283962	0.127272	0.346848	0.266506	-0.318638	0.0290224	-0.136292	-0.314806	0.343876
ILMN_2273331	CCDC46	blue	-0.219828	0.197661	-0.294552	0.265837	0.318634	0.0655743	-0.191567	-0.0152991	-0.0253833	-0.315703	-0.501458	0.38457	-0.0874716	0.523005	0.257631	-0.448933	0.179566	-0.239862	-0.492713	-0.132166
ILMN_2369756	CCDC46	blue	-0.185552	0.278602	-0.256916	0.28237	0.270977	-0.155704	-0.0368442	0.0388228	0.0581954	-0.411413	-0.684497	0.407098	-0.406625	0.623496	0.122451	-0.563415	0.377696	-0.406003	-0.479415	-0.108665
ILMN_1745946	CCDC5	blue	0.0992772	0.56457	0.0473152	-0.0674606	0.139017	0.0781846	0.172812	0.0648452	0.71574	-0.598143	-0.216398	0.470321	-0.535146	0.796969	-0.317711	-0.88599	0.805284	-0.570082	0.0668877	-0.331492
ILMN_2064898	CCDC56	blue	0.0736573	0.669432	0.185297	-0.0736115	0.127013	0.188521	-0.0454076	-0.0057591	0.368139	-0.490461	-0.255385	0.322499	-0.196278	0.65285	0.0948931	-0.62537	0.45937	-0.336219	-0.187008	-0.171984
ILMN_1686920	CCDC58	blue	0.416773	0.011451	0.274291	-0.410585	-0.386359	0.505923	-0.305763	0.527093	0.700212	-0.0370996	0.142099	0.657083	-0.0526207	0.622151	0.00924423	-0.663898	0.362058	-0.546829	-0.00281683	-0.315558
ILMN_1745904	CCDC6	blue	0.442783	0.00684427	0.42258	-0.500796	-0.597142	0.326762	-0.261221	0.635138	0.698309	0.0823321	0.0959614	0.558173	-0.0987691	0.496224	-0.00534161	-0.53131	0.303795	-0.507795	0.0610502	-0.213761
ILMN_1683533	CCDC66	blue	0.0541928	0.753588	-0.049369	0.0693385	-0.0578134	0.429649	-0.485349	0.318413	0.096766	-0.0565468	-0.295429	0.470597	0.152233	0.558698	0.485786	-0.458318	-0.000446013	-0.413079	-0.562486	0.102911
ILMN_1659786	CCDC76	blue	0.277233	0.101638	0.227987	-0.21507	-0.143717	0.602557	-0.278464	0.280828	0.570429	-0.211666	0.123861	0.428792	0.100209	0.616571	0.119979	-0.623267	0.274184	-0.314065	-0.100765	-0.273155
ILMN_2101375	CCDC77	blue	0.206382	0.227184	0.21459	-0.234096	-0.156463	0.118975	-0.16956	0.319955	0.57447	-0.394073	-0.407443	0.591911	-0.394092	0.874905	0.0854089	-0.844584	0.593251	-0.631086	-0.278412	-0.18806
ILMN_1760314	CCDC8	blue	0.22389	0.189295	0.338214	-0.335882	-0.232562	0.244313	-0.311872	0.296195	0.357463	-0.140002	-0.172249	0.503308	-0.0156956	0.534955	0.278779	-0.495324	0.232022	-0.273154	-0.27003	0.0242921
ILMN_2232166	CCDC90B	blue	-0.263583	0.120352	-0.320362	0.317874	0.417518	-0.0939135	0.119707	-0.0724718	0.143293	-0.56884	-0.544987	0.508116	-0.359356	0.563049	0.0045209	-0.56472	0.437623	-0.278395	-0.311804	-0.322459
ILMN_1786125	CCNA2	blue	0.0486996	0.777903	0.0307541	-0.0117472	0.158205	0.00879283	0.101713	0.0369269	0.568552	-0.606189	-0.423683	0.434015	-0.544652	0.856246	-0.179912	-0.886081	0.757786	-0.533464	-0.134929	-0.271091
ILMN_1712803	CCNB1	blue	0.0726595	0.673661	0.0347109	-0.0107449	0.146657	-0.169808	0.13503	0.056849	0.430015	-0.460656	-0.489229	0.287074	-0.597985	0.690457	-0.214337	-0.701674	0.64524	-0.515875	-0.123515	-0.268854
ILMN_1801939	CCNB2	blue	-0.08346	0.628433	-0.046766	0.0804415	0.221593	-0.211992	0.270243	-0.0234326	0.52532	-0.6765	-0.519815	0.380955	-0.707446	0.804777	-0.263581	-0.838607	0.840844	-0.578486	-0.076568	-0.292436
ILMN_1676423	CCNC	blue	0.162061	0.345009	0.173351	-0.178085	0.0855312	0.230509	-0.11901	0.00316204	0.227928	-0.25683	-0.136031	0.34479	-0.120429	0.447061	0.0669221	-0.444287	0.301513	-0.305791	-0.149129	0.0133706
ILMN_2374425	CCNE1	blue	0.176865	0.302119	0.198244	-0.175476	0.132619	-0.0109883	0.155034	0.0309641	0.675484	-0.679402	-0.374759	0.486281	-0.627847	0.883641	-0.22564	-0.933408	0.855282	-0.60595	-0.0562901	-0.198728
ILMN_1773119	CCNF	blue	0.0466151	0.787186	0.124306	-0.0646551	0.199154	-0.139875	0.144457	-0.0183193	0.505279	-0.690389	-0.564036	0.434225	-0.637239	0.863975	-0.121035	-0.868285	0.794967	-0.559914	-0.193587	-0.174988
ILMN_1692390	CCNT1	blue	0.00477302	0.977959	-0.0238196	0.0872867	0.325469	0.0717985	-0.182108	-0.132113	-0.147124	-0.375749	-0.558182	0.370141	-0.0919396	0.445593	0.326994	-0.374543	0.13469	-0.113	-0.556681	0.318219
ILMN_1722522	CCNT2	blue	-0.108771	0.527734	-0.174338	0.181102	0.11049	0.21316	-0.238613	0.108553	0.105266	-0.299962	-0.414147	0.435078	-0.0341748	0.556869	0.271359	-0.501566	0.171808	-0.226575	-0.46977	-0.0503563
ILMN_1664316	CCR9	blue	0.0968615	0.574128	0.0796988	0.0114623	0.0575065	0.17151	-0.063862	-0.0396044	0.113774	-0.157744	-0.0524401	0.012136	-0.0359375	0.269641	0.0645414	-0.252705	0.134683	-0.115328	-0.132329	0.0152668
ILMN_2050617	CCT6AP1	blue	0.545459	0.000580678	0.443644	-0.510136	-0.552139	0.618467	-0.358393	0.489709	0.553239	0.332984	0.562278	0.199865	0.304199	0.182102	-0.00820261	-0.236066	-0.0365027	-0.104009	0.179145	-0.115872
ILMN_1717868	CCT8	blue	0.60114	0.000105681	0.579288	-0.681909	-0.545925	0.651267	-0.576624	0.522228	0.414706	0.218156	0.252941	0.515616	0.382722	0.343559	0.343728	-0.29763	-0.0930291	-0.0848514	-0.153758	-0.245138
ILMN_1706722	CD200	blue	-0.104432	0.544422	-0.0832324	0.0817435	0.224015	-0.0471945	0.054406	-0.0736761	0.193682	-0.301729	-0.260955	0.160811	-0.27334	0.392851	-0.0795492	-0.414011	0.369084	-0.273125	-0.0871401	-0.0147808
ILMN_1747870	CD3EAP	blue	0.470014	0.00382263	0.491616	-0.414463	-0.12472	0.46485	-0.340983	0.136454	0.360856	-0.180775	-0.0216228	0.327555	0.0814696	0.533097	0.217476	-0.496211	0.206438	-0.23559	-0.196945	-0.0277494
ILMN_1736567	CD74	blue	0.152918	0.373261	0.0948618	-0.137447	0.00337196	0.25728	-0.135827	0.245246	0.562888	-0.491709	-0.326337	0.810866	-0.314161	0.83437	0.0474936	-0.859862	0.580474	-0.536642	-0.254366	-0.268908
ILMN_1687074	CDC14B	blue	0.0372125	0.829401	0.0188928	-0.0146076	0.167876	0.212653	-0.197584	0.102084	0.256246	-0.470193	-0.436999	0.681176	-0.127588	0.701762	0.261108	-0.666952	0.346219	-0.346564	-0.444035	-0.140443
ILMN_2379560	CDC14B	blue	0.0347051	0.840744	-0.0123464	0.0206636	0.0883129	0.287396	-0.265068	0.221874	0.318219	-0.429301	-0.42411	0.812623	-0.132518	0.756677	0.287773	-0.729748	0.36081	-0.441213	-0.457306	-0.167147
ILMN_1733559	CDC14B	blue	0.000954421	0.995592	0.115129	-0.0518059	0.176964	-0.0840447	-0.0618131	-0.0730279	0.0516582	-0.358542	-0.484024	0.227323	-0.259541	0.460689	0.19674	-0.389811	0.314783	-0.33376	-0.301094	0.105356
ILMN_1747911	CDC2	blue	0.229912	0.177356	0.174362	-0.17829	-0.0321087	0.224543	-0.251678	0.276628	0.451892	-0.293872	-0.368725	0.528193	-0.221275	0.783427	0.119569	-0.741704	0.414396	-0.411559	-0.331992	-0.342636
ILMN_1710428	CDC2	blue	0.202631	0.235929	0.14387	-0.177207	-0.0310099	0.288509	-0.256494	0.238218	0.454283	-0.266298	-0.269391	0.458275	-0.148632	0.747755	0.108309	-0.711706	0.381795	-0.35439	-0.291415	-0.32806
ILMN_1663390	CDC20	blue	-0.0353673	0.837745	-0.0382453	0.0643853	0.109769	-0.090834	-0.0596184	0.0728107	0.234229	-0.356092	-0.543632	0.307772	-0.416626	0.658042	0.0479662	-0.604711	0.471542	-0.490378	-0.307052	-0.149552
ILMN_1799688	CDC23	blue	0.33839	0.0435206	0.283548	-0.319834	-0.171315	0.334487	-0.099296	0.308604	0.732289	-0.303247	-0.0193456	0.534381	-0.287251	0.734819	-0.119392	-0.788843	0.586134	-0.583659	0.0210341	-0.277769
ILMN_1711005	CDC25A	blue	0.250804	0.140102	0.165822	-0.164198	-0.0169049	0.465441	-0.181875	0.244421	0.667145	-0.372911	-0.0855049	0.543325	-0.166903	0.8248	-0.00563928	-0.848934	0.53296	-0.516634	-0.123948	-0.323907
ILMN_1733396	CDC25A	blue	0.0381441	0.825195	-0.0515634	0.0169945	0.00483304	0.291649	0.0508691	0.131175	0.519136	-0.179595	0.183914	0.17832	-0.0824613	0.403844	-0.22831	-0.466639	0.358804	-0.271571	0.177564	-0.474258
ILMN_2294431	CDC25C	blue	0.00725257	0.966514	0.0445664	-0.0242169	0.200574	-0.102067	0.232084	-0.0124416	0.626972	-0.717789	-0.439856	0.46806	-0.665801	0.85637	-0.27042	-0.91269	0.874123	-0.562694	-0.0436177	-0.29221
ILMN_1725260	CDC25C	blue	0.013811	0.936281	0.0485194	0.0130766	0.304659	-0.16373	0.0730735	-0.0612836	0.342494	-0.69498	-0.714347	0.461272	-0.610882	0.872623	-0.00297646	-0.8409	0.710502	-0.528536	-0.368892	-0.107948
ILMN_2407619	CDC25C	blue	-0.0694448	0.687352	-0.0196362	0.0800183	0.280643	-0.116067	0.097668	-0.0566958	0.399088	-0.714279	-0.643843	0.462798	-0.59289	0.882877	-0.0290412	-0.866686	0.746547	-0.552338	-0.308111	-0.141281
ILMN_2210837	CDC26	blue	0.331055	0.0485821	0.343145	-0.366399	-0.114343	0.239857	-0.252087	0.348153	0.567095	-0.410187	-0.404941	0.775065	-0.278298	0.884732	0.174725	-0.859311	0.5317	-0.563481	-0.337855	-0.188753
ILMN_2356068	CDC2L5	blue	0.284339	0.0928183	0.27624	-0.211746	0.0176398	0.419735	-0.525391	0.274171	0.179782	-0.262223	-0.503635	0.624483	0.0557584	0.781778	0.564481	-0.649926	0.142607	-0.418549	-0.683077	0.0231847
ILMN_1778557	CDC2L5	blue	0.373091	0.0250157	0.348334	-0.341546	-0.133272	0.45055	-0.510436	0.331032	0.340605	-0.239727	-0.418699	0.650048	-0.0133263	0.827816	0.445347	-0.734035	0.247304	-0.471961	-0.569625	0.100289
ILMN_1668369	CDC37	blue	0.44325	0.00677893	0.350771	-0.388434	-0.383261	0.30464	-0.184836	0.441581	0.504166	0.0456596	0.187983	0.445244	-0.0147981	0.340588	-0.00675879	-0.360647	0.176643	-0.224162	0.0354002	-0.38602
ILMN_1737651	CDC40	blue	0.156059	0.363404	0.245004	-0.279455	-0.229567	0.0127049	-0.108133	0.261299	0.321761	-0.157501	-0.232292	0.358982	-0.230607	0.456896	0.101663	-0.418908	0.3042	-0.326382	-0.163231	-0.11456
ILMN_1781472	CDC42BPA	blue	-0.205721	0.22871	-0.172644	0.263358	0.268513	-0.079159	0.00739602	-0.148701	-0.0643701	-0.223961	-0.353502	-0.10888	-0.161412	0.29825	0.0870099	-0.230402	0.153467	-0.16554	-0.273112	0.0833629
ILMN_2401964	CDC42EP1	blue	0.228921	0.179282	0.245643	-0.252793	0.123678	-0.0340993	0.0216577	-0.0715405	0.159194	-0.244912	-0.214983	0.160487	-0.217332	0.311546	-0.0348792	-0.308233	0.261922	-0.0738107	-0.122452	-0.01349
ILMN_2349138	CDC42SE1	blue	0.359389	0.0313393	0.223519	-0.218701	0.0676414	0.312926	-0.267159	0.1468	0.208099	-0.0998057	-0.0390912	0.389936	0.126899	0.330337	0.140901	-0.313958	0.0166694	0.0593729	-0.227698	-0.35474
ILMN_1769027	CDC42SE1	blue	0.433595	0.00824579	0.364503	-0.28467	0.133051	0.359163	-0.424106	0.0529597	0.027058	-0.180242	-0.254172	0.413997	0.211249	0.412312	0.409723	-0.335055	-0.0649125	0.107319	-0.500552	-0.059628
ILMN_1741801	CDC7	blue	0.209507	0.22007	0.191059	-0.169344	0.0503624	0.0623158	0.00163898	0.161656	0.586991	-0.490632	-0.403519	0.468603	-0.527112	0.860451	-0.107868	-0.874833	0.70494	-0.669773	-0.172136	-0.118909
ILMN_1802951	CDCA1	blue	-0.0233812	0.892332	-0.0458674	0.0943817	0.327772	-0.073293	0.0400555	-0.0434888	0.296333	-0.601423	-0.602063	0.391998	-0.490068	0.78944	0.0158197	-0.755513	0.604192	-0.52864	-0.343064	-0.158314
ILMN_1660654	CDCA2	blue	-0.0845351	0.624	-0.0716977	0.110902	0.301953	-0.0274165	0.149936	-0.0916362	0.489776	-0.740144	-0.498132	0.459182	-0.56726	0.866941	-0.140764	-0.892489	0.789343	-0.509086	-0.182103	-0.235037
ILMN_1737728	CDCA3	blue	-0.116509	0.498599	-0.139681	0.167553	0.188332	-0.211159	0.104729	0.0444982	0.278969	-0.484111	-0.637655	0.320665	-0.59113	0.719166	-0.0676073	-0.687786	0.609056	-0.611697	-0.282489	-0.155968
ILMN_2383964	CDCA4	blue	0.302348	0.0730886	0.280738	-0.299327	-0.0757493	0.246395	-0.0256264	0.12922	0.649204	-0.403375	-0.0751203	0.420733	-0.33876	0.693293	-0.175632	-0.75845	0.617306	-0.456832	0.034223	-0.0645393
ILMN_1684045	CDCA4	blue	0.394941	0.0171332	0.37071	-0.372417	-0.266557	0.328053	-0.206081	0.372046	0.685669	-0.205183	-0.0755047	0.455329	-0.27194	0.745239	-0.0199959	-0.763764	0.522449	-0.674828	-0.0505559	-0.0288966
ILMN_1753183	CDCA4	blue	-0.181784	0.288652	-0.191471	0.185906	0.214259	0.043558	0.0101523	0.0313339	0.374847	-0.544068	-0.489247	0.443758	-0.438845	0.814498	0.00289119	-0.801277	0.623955	-0.592111	-0.291608	-0.121391
ILMN_1683450	CDCA5	blue	0.171138	0.31829	0.148467	-0.154552	-0.0024552	-0.0337809	0.140832	0.148876	0.685819	-0.475044	-0.279898	0.363614	-0.59004	0.774324	-0.304449	-0.829245	0.76645	-0.572152	0.0367158	-0.310973
ILMN_1737184	CDCA7	blue	0.516378	0.00126398	0.45555	-0.477449	-0.369363	0.487463	-0.374625	0.519599	0.745724	-0.169975	-0.0659584	0.655146	-0.13781	0.848403	0.127785	-0.840697	0.45936	-0.641537	-0.181286	-0.197939
ILMN_1762142	CDCA7	blue	0.405472	0.014152	0.375206	-0.405441	-0.493068	0.71592	-0.650016	0.558198	0.390754	0.202608	0.161547	0.453776	0.372768	0.500303	0.475558	-0.41668	-0.0614037	-0.388683	-0.299106	-0.0240213
ILMN_2230683	CDCA7L	blue	0.0688347	0.689962	0.0455426	-0.089909	0.0122966	-0.00719217	0.0462844	0.19999	0.555843	-0.458266	-0.324052	0.606929	-0.464651	0.720812	-0.117991	-0.767943	0.652642	-0.572206	-0.0854001	-0.220137
ILMN_1709294	CDCA8	blue	-0.0452942	0.793083	-0.0378071	0.0587364	0.203912	-0.0835941	0.201574	-0.00985316	0.560471	-0.671105	-0.461821	0.424177	-0.63619	0.842547	-0.234122	-0.880455	0.826081	-0.581109	-0.0900313	-0.278877
ILMN_1672611	CDH11	blue	-0.0287653	0.867736	-0.0311201	0.018621	0.33128	-0.0275904	-0.0555715	-0.109983	0.0159318	-0.486284	-0.509586	0.600301	-0.148978	0.436743	0.162845	-0.415532	0.22983	0.125505	-0.418448	-0.28821
ILMN_1665559	CDK2	blue	0.0508427	0.768391	0.0580912	-0.0627191	0.0832733	-0.0363709	0.0414299	0.121413	0.532414	-0.58181	-0.527896	0.531131	-0.579395	0.897535	-0.071483	-0.900105	0.757475	-0.677296	-0.227914	-0.146782
ILMN_1690653	CDK2AP2	blue	-0.255637	0.13237	-0.243614	0.317456	0.523758	-0.152857	0.18706	-0.372817	0.0300795	-0.650054	-0.509789	0.164756	-0.39069	0.495658	-0.0562526	-0.497835	0.471807	-0.136559	-0.269658	0.0537784
ILMN_1689001	CDK4	blue	0.0497826	0.773092	0.0688335	-0.0709201	0.124684	0.147574	0.13124	0.043893	0.685471	-0.63814	-0.200563	0.540258	-0.456089	0.823714	-0.21625	-0.893076	0.788651	-0.459551	0.0032707	-0.370425
ILMN_2415529	CDK5RAP2	blue	-0.266925	0.115549	-0.24363	0.302775	0.287216	-0.246163	0.131008	-0.0875915	0.124165	-0.538343	-0.659812	0.277358	-0.5645	0.649971	-0.00448302	-0.613378	0.571364	-0.531745	-0.331241	0.077164
ILMN_1655990	CDK5RAP2	blue	0.462291	0.00453074	0.600691	-0.519652	-0.0716169	-0.155482	-0.0873395	0.114614	0.313675	-0.338738	-0.514913	0.274879	-0.437134	0.607134	0.100279	-0.543514	0.443605	-0.405864	-0.271647	0.146767
ILMN_1725235	CDK5RAP2	blue	-0.0376978	0.827209	-0.0681841	0.0395212	0.0162532	-0.195343	0.126434	0.206348	0.427787	-0.375302	-0.472584	0.427636	-0.574623	0.663401	-0.173438	-0.681338	0.634464	-0.664025	-0.112898	-0.211996
ILMN_1658579	CDK5RAP3	blue	0.276944	0.10201	0.200734	-0.208233	-0.371108	0.47517	-0.456035	0.442264	0.193384	0.193926	0.134759	0.40468	0.294293	0.242817	0.354366	-0.214388	-0.140704	-0.277256	-0.236674	0.237591
ILMN_1651237	CDT1	blue	0.582244	0.000195056	0.534599	-0.594825	-0.485892	0.404682	-0.350591	0.520826	0.648477	0.134713	0.160795	0.29151	-0.0309273	0.533956	0.0331557	-0.521798	0.258485	-0.500153	0.0220554	-0.194443
ILMN_1678075	CDYL	blue	0.507789	0.00156997	0.571983	-0.493824	0.0628638	0.315031	-0.388303	0.0411612	0.114847	-0.201812	-0.213598	0.288847	0.130835	0.45858	0.413079	-0.345156	0.0283259	-0.0810513	-0.410379	0.00484847
ILMN_1744147	CEBPZ	blue	0.404259	0.0144713	0.306843	-0.340258	-0.315201	0.685807	-0.565459	0.53977	0.537984	-0.0352471	-0.0124874	0.728977	0.20574	0.68804	0.356392	-0.655014	0.12497	-0.376726	-0.33491	-0.267167
ILMN_1801257	CENPA	blue	0.0749382	0.664018	0.0198715	-0.0140356	0.0745217	0.211828	-0.342966	0.221657	0.219117	-0.318961	-0.571328	0.607577	-0.158365	0.796064	0.329571	-0.701324	0.310655	-0.453124	-0.574651	-0.192833
ILMN_2392472	CENPA	blue	-0.238485	0.1613	-0.227405	0.227666	0.157247	0.0107396	-0.199045	0.112787	0.0841887	-0.359743	-0.65886	0.528813	-0.261357	0.694195	0.274968	-0.611774	0.34753	-0.486514	-0.534787	-0.0708178
ILMN_2225718	CENPE	blue	0.0539119	0.754826	0.0875644	-0.0266304	0.1222	-0.185227	0.0649954	0.0694878	0.380763	-0.484685	-0.598537	0.316929	-0.593512	0.754077	-0.0650333	-0.733467	0.639919	-0.619672	-0.242297	-0.0377243
ILMN_1664516	CENPF	blue	0.0436353	0.800506	0.0253632	-0.00516653	0.0620561	-0.176122	0.229244	0.0694902	0.511085	-0.407235	-0.290693	0.140696	-0.5729	0.571543	-0.330813	-0.605035	0.63451	-0.448897	0.0783168	-0.356701
ILMN_1661776	CENPJ	blue	0.280657	0.0973121	0.238092	-0.180919	-0.00723138	0.155619	-0.268309	0.270037	0.39725	-0.349297	-0.523018	0.560498	-0.328266	0.857447	0.209151	-0.804803	0.459822	-0.637067	-0.457879	0.0667452
ILMN_2368718	CENPM	blue	-0.0022041	0.989821	-0.00356115	0.00206924	0.090688	-0.259897	0.232398	0.0419687	0.415145	-0.359378	-0.353346	0.106911	-0.611925	0.563851	-0.311239	-0.587101	0.632095	-0.478913	0.0103739	-0.211558
ILMN_2368721	CENPM	blue	-0.12306	0.474593	-0.142474	0.13337	0.163901	-0.151367	0.227836	0.00493709	0.419122	-0.387159	-0.280881	0.113278	-0.531269	0.574738	-0.297039	-0.606018	0.625255	-0.497724	0.0267699	-0.255675
ILMN_2219351	CENPO	blue	-0.0829101	0.630706	-0.0167516	0.150364	0.591129	-0.183693	0.297676	-0.411304	0.212037	-0.781281	-0.47713	0.136867	-0.503457	0.587438	-0.166477	-0.598259	0.629451	-0.179352	-0.130742	-0.19389
ILMN_2088825	CENTB2	blue	0.250792	0.140121	0.255672	-0.305712	-0.165655	0.132983	-0.0372228	0.310031	0.728336	-0.416902	-0.234273	0.679296	-0.437353	0.805037	-0.121504	-0.868753	0.692506	-0.57655	-0.0576278	-0.177196
ILMN_1812618	CENTD3	blue	0.0758835	0.660033	0.132239	-0.00434714	0.414913	0.00748797	-0.0911635	-0.196552	0.0852722	-0.677747	-0.637797	0.453031	-0.282015	0.688033	0.269547	-0.618097	0.405866	-0.286212	-0.504321	0.0966049
ILMN_1758778	CEP1	blue	-0.0945059	0.583518	-0.0393592	0.0507003	0.181441	-0.246422	0.31542	-0.0308056	0.532704	-0.705913	-0.523397	0.398163	-0.761459	0.789722	-0.293409	-0.837049	0.882074	-0.625565	-0.0421003	-0.185604
ILMN_1693766	CEP135	blue	0.0827079	0.631542	0.0432271	-0.0296879	0.226293	0.0902705	0.119508	-0.00542934	0.538692	-0.615471	-0.2976	0.427235	-0.418992	0.766414	-0.182473	-0.794511	0.662199	-0.343146	-0.0895239	-0.517015
ILMN_2199676	CEP152	blue	-0.0242403	0.8884	0.0149542	-0.00863088	0.0244612	0.0287872	-0.141301	0.21198	0.330993	-0.380015	-0.527734	0.506147	-0.355359	0.787866	0.182981	-0.718208	0.478053	-0.582746	-0.407541	-0.153156
ILMN_1747016	CEP55	blue	-0.103439	0.548277	-0.0850815	0.133087	0.33248	-0.152146	0.276813	-0.166986	0.467014	-0.706404	-0.44448	0.254877	-0.621998	0.748451	-0.287413	-0.789224	0.783818	-0.412289	-0.0618259	-0.274229
ILMN_1791568	CEP57	blue	0.399628	0.0157471	0.337253	-0.469856	-0.587074	0.17342	-0.33625	0.722536	0.474226	0.25646	-0.102986	0.499835	-0.12136	0.437224	0.13312	-0.401223	0.151227	-0.581382	-0.142715	-0.219184
ILMN_1800611	CEP72	blue	0.487865	0.00254188	0.475242	-0.468687	-0.456413	0.562007	-0.636832	0.591361	0.387131	0.109784	-0.102702	0.559804	0.218062	0.629516	0.493662	-0.526373	0.0265342	-0.410149	-0.433494	-0.02282
ILMN_1789830	CFLAR	blue	0.229508	0.178141	0.151417	0.00311565	0.202764	0.189027	-0.144662	0.0052404	0.261434	-0.447255	-0.331082	0.342357	-0.194648	0.607674	0.128882	-0.584164	0.329896	-0.337052	-0.308669	0.0467628
ILMN_1765085	CGI-09	blue	0.311341	0.0645501	0.244384	-0.272455	-0.157873	0.385634	-0.176549	0.183746	0.315357	0.0853447	0.220435	0.0892237	0.138648	0.193914	-0.0518722	-0.229413	0.0388583	0.000371886	0.0442372	-0.122445
ILMN_1669842	CHAF1A	blue	0.473089	0.00356856	0.459275	-0.40698	-0.18506	0.369547	-0.364829	0.314998	0.52423	-0.22373	-0.227165	0.448754	-0.157509	0.802222	0.194801	-0.753401	0.389884	-0.522809	-0.313714	0.0018909
ILMN_1813938	CHCHD4	blue	0.227004	0.183054	0.234541	-0.180437	0.0981504	0.0365359	0.016614	0.134083	0.584947	-0.601292	-0.494393	0.554934	-0.551945	0.916875	-0.0516518	-0.920874	0.74604	-0.686691	-0.222476	-0.155492
ILMN_1744138	CHCHD7	blue	-0.00249354	0.988484	0.0395667	0.0194626	0.281826	0.0886558	0.0708095	-0.191156	0.304404	-0.549846	-0.227712	0.208881	-0.281456	0.547217	-0.0157106	-0.553933	0.499984	-0.398343	-0.076201	0.0302429
ILMN_1654583	CHD1	blue	0.661098	1.13847e-05	0.64863	-0.668716	-0.409187	0.421882	-0.343068	0.482235	0.626025	0.0510066	0.0930023	0.360965	-0.00330487	0.534049	0.0883567	-0.516944	0.219274	-0.385012	-0.0483208	-0.204722
ILMN_1677376	CHD7	blue	0.313607	0.0625278	0.293844	-0.270827	-0.292835	0.285578	-0.330047	0.41895	0.355851	0.0297822	-0.133116	0.267846	-0.0538809	0.505647	0.234839	-0.438078	0.158007	-0.562097	-0.225304	0.136089
ILMN_1664630	CHEK1	blue	0.324071	0.05383	0.208577	-0.218993	-0.1118	0.529135	-0.489631	0.399596	0.47125	-0.223481	-0.26425	0.685368	0.00967488	0.871794	0.342047	-0.802586	0.294566	-0.498964	-0.470864	-0.234943
ILMN_2395236	CHEK2	blue	0.299455	0.0760149	0.239619	-0.291635	-0.242269	0.15924	-0.0377169	0.392435	0.78085	-0.286737	-0.132528	0.480358	-0.441145	0.780061	-0.201597	-0.825522	0.659736	-0.653613	0.0351004	-0.35043
ILMN_1726575	CHODL	blue	0.105941	0.538589	0.0698267	-0.0971799	-0.12544	-0.0299026	-0.0319696	0.336751	0.472789	-0.360481	-0.494387	0.621396	-0.533352	0.754512	-0.0249373	-0.769495	0.61985	-0.776186	-0.226505	0.0493946
ILMN_1722390	CHRAC1	blue	-0.0139767	0.935518	-0.0384709	0.0710556	-0.114218	0.171656	-0.0106125	0.265527	0.356968	-0.0198396	0.0137586	0.152493	-0.158441	0.360999	-0.0758312	-0.378496	0.274433	-0.525306	0.0213113	-0.0705954
ILMN_1756705	CHTF18	blue	0.189798	0.267553	0.184255	-0.129395	-0.0618449	0.0916853	-0.280247	0.248551	0.263222	-0.31655	-0.557566	0.505683	-0.281082	0.774549	0.302237	-0.691574	0.368663	-0.531624	-0.526486	0.164847
ILMN_1680967	CIP29	blue	-0.0147632	0.931898	-0.0308928	0.088831	0.252346	0.0400257	0.11946	-0.0593303	0.468858	-0.673784	-0.378191	0.460259	-0.456617	0.749654	-0.119634	-0.780121	0.673179	-0.372236	-0.136379	-0.354258
ILMN_2181060	CKAP2	blue	-0.0096135	0.955623	-0.00801802	0.0298539	0.138007	-0.124823	0.0829121	0.132513	0.468452	-0.512405	-0.566801	0.461664	-0.593314	0.8058	-0.11661	-0.812243	0.684106	-0.598756	-0.222793	-0.21604
ILMN_1748770	CKAP5	blue	0.00343298	0.984146	0.0236311	0.0243325	0.027621	-0.229745	0.157142	0.0375609	0.261155	-0.291375	-0.319906	0.0757813	-0.423454	0.377439	-0.15282	-0.363908	0.399077	-0.275035	-0.0296677	-0.211318
ILMN_2041046	CKS1B	blue	0.132357	0.441591	0.0959336	-0.0652426	0.175475	0.0770999	-0.153048	0.0923912	0.347276	-0.491858	-0.574439	0.502374	-0.367523	0.848478	0.12562	-0.794531	0.524623	-0.469722	-0.42177	-0.203704
ILMN_2072296	CKS2	blue	0.196367	0.251034	0.171157	-0.222752	-0.191189	0.150949	-0.280571	0.469509	0.474721	-0.183079	-0.416904	0.648178	-0.250519	0.768849	0.183485	-0.718456	0.39943	-0.598357	-0.342565	-0.312197
ILMN_1809267	CLCC1	blue	0.193508	0.258138	0.242512	-0.197929	0.225059	0.0221359	-0.0237492	-0.0671145	0.312328	-0.528586	-0.448806	0.410268	-0.316562	0.662038	0.0512748	-0.646673	0.502737	-0.323334	-0.263717	-0.145891
ILMN_1711702	CLEC2D	blue	0.14119	0.411437	0.0558286	-0.0600836	0.0829835	0.514596	-0.263628	0.139213	0.49063	-0.41174	-0.0889578	0.591694	-0.00692455	0.767889	0.159768	-0.770644	0.400563	-0.344275	-0.259639	-0.21842
ILMN_1756982	CLIC1	blue	0.0316548	0.854585	0.0866785	-0.0219262	0.347738	0.304051	-0.208866	-0.138198	0.177585	-0.614599	-0.41064	0.557943	-0.0410458	0.718713	0.342541	-0.661941	0.343828	-0.136987	-0.491542	-0.053808
ILMN_2063586	CLIC4	blue	-0.0844887	0.624191	-0.111984	0.0836747	0.262462	0.0517571	0.119109	-0.018505	0.409247	-0.512115	-0.288803	0.390227	-0.326749	0.61491	-0.142741	-0.637661	0.527052	-0.229916	-0.111117	-0.532826
ILMN_1682399	CLOCK	blue	-0.0345582	0.841409	0.113123	0.0339766	0.294496	-0.0753483	-0.00125441	-0.303979	-0.129286	-0.412985	-0.412162	0.00375739	-0.167138	0.294276	0.206029	-0.228513	0.194847	-0.0650985	-0.306753	0.369513
ILMN_1691165	CLSPN	blue	0.106877	0.534986	0.0888423	-0.0866173	-0.0216829	0.209239	-0.07354	0.217506	0.499923	-0.259069	-0.114538	0.445027	-0.221877	0.607451	-0.0574513	-0.645698	0.432343	-0.390233	-0.0935724	-0.141433
ILMN_1739734	CLTCL1	blue	-0.216168	0.205417	-0.187911	0.166767	0.382601	-0.146329	0.155798	-0.292843	-0.0425533	-0.421714	-0.335852	0.106238	-0.251608	0.279094	-0.0518154	-0.275265	0.284168	-0.0233971	-0.178482	0.061495
ILMN_1705442	CMTM3	blue	0.12867	0.454525	0.180257	-0.032497	0.37677	0.340691	-0.328583	-0.130244	0.0327174	-0.505861	-0.47457	0.405739	0.0644007	0.663258	0.480079	-0.547888	0.154832	-0.110169	-0.622996	0.00233083
ILMN_1667840	CMTM3	blue	-0.041555	0.809839	-0.0533324	0.156915	0.358244	0.0191048	0.0819042	-0.210311	0.118903	-0.362881	-0.182954	0.0582747	-0.157834	0.323401	-0.0941078	-0.352665	0.27886	-0.0636461	-0.0920976	-0.0271851
ILMN_2370208	CMTM3	blue	-0.0553248	0.748605	-0.0259374	0.12039	0.331247	0.410246	-0.285506	-0.0545897	0.127321	-0.44951	-0.330135	0.478145	0.108108	0.639926	0.388802	-0.572411	0.187451	-0.134592	-0.496493	-0.108909
ILMN_1775008	CNAP1	blue	-0.0796633	0.644191	-0.121063	0.131192	0.102787	-0.105954	-0.0530541	0.164372	0.298949	-0.401713	-0.626553	0.445917	-0.483784	0.761812	0.0529133	-0.720999	0.533909	-0.597447	-0.374279	-0.109383
ILMN_1748844	CNKSR3	blue	0.0597457	0.729243	0.075174	0.00477438	0.228927	0.199868	-0.192175	0.0499501	0.308779	-0.593627	-0.543631	0.624193	-0.266268	0.869846	0.257082	-0.815229	0.491472	-0.463189	-0.494235	-0.0802023
ILMN_1662328	CNNM3	blue	0.135005	0.432428	0.0838392	-0.0850255	-0.00363117	0.026098	-0.176783	0.0954753	0.168581	-0.149993	-0.256569	0.169579	-0.162375	0.438842	0.111483	-0.385052	0.204263	-0.258938	-0.266512	0.0141933
ILMN_2078334	CNOT10	blue	-0.0205892	0.905126	-0.0358347	0.0603742	0.0261421	0.349794	-0.0488783	0.0780762	0.560944	-0.419232	-0.0309223	0.370939	-0.160003	0.651608	-0.0648018	-0.704038	0.511868	-0.338443	-0.0132195	-0.207401
ILMN_1772651	CNOT2	blue	0.362188	0.0299511	0.264948	-0.269519	-0.167258	0.491785	-0.60961	0.449666	0.177331	-0.0509198	-0.40754	0.721602	0.135634	0.682521	0.571535	-0.57636	0.0414437	-0.529578	-0.646228	0.184096
ILMN_2207393	CNOT3	blue	0.0947663	0.582476	0.0841475	-0.0299476	0.054386	0.216651	-0.418178	0.119814	-0.191472	-0.0554356	-0.465363	0.306095	0.128668	0.39217	0.554253	-0.247022	-0.111799	-0.22223	-0.644535	0.334014
ILMN_2083833	CNOT6L	blue	0.100571	0.559482	0.169327	-0.148631	0.0014542	0.072801	0.0502345	0.092047	0.496198	-0.355804	-0.127006	0.262526	-0.268665	0.546959	-0.107118	-0.558325	0.475636	-0.226274	-0.000863212	-0.44166
ILMN_1656134	CNOT7	blue	0.234159	0.169265	0.163593	-0.204566	-0.170819	0.509656	-0.392005	0.381103	0.425119	-0.0373163	0.00796171	0.561868	0.150824	0.547357	0.238318	-0.541127	0.145158	-0.343991	-0.229917	-0.165721
ILMN_1715886	CNOT7	blue	0.0452554	0.793257	-0.093731	0.0501678	0.0318728	0.474638	-0.174461	0.219859	0.365824	-0.141183	0.043976	0.426751	0.0964525	0.448106	0.0593617	-0.475923	0.188689	-0.331466	-0.0978302	-0.245618
ILMN_1783204	CNTN4	blue	0.188353	0.27128	0.222082	-0.1235	0.20269	-0.135836	0.111754	-0.164045	0.058149	-0.27475	-0.262766	-0.110641	-0.256147	0.253785	-0.0708811	-0.226556	0.237884	-0.147306	-0.103918	0.102662
ILMN_1699317	CNTN6	blue	0.156672	0.3615	0.170015	-0.186149	-0.0380588	-0.0720767	0.0220058	0.171951	0.450075	-0.382605	-0.410788	0.359139	-0.498132	0.699706	-0.0645827	-0.697986	0.605033	-0.573272	-0.163395	0.0127459
ILMN_1761260	COBLL1	blue	0.362849	0.0296308	0.302582	-0.299157	-0.221824	0.170547	-0.200506	0.409096	0.429822	-0.0726041	-0.21096	0.506856	-0.176937	0.531847	0.039866	-0.540768	0.291042	-0.44027	-0.180738	-0.0750364
ILMN_1725246	COG8	blue	-0.0604095	0.72635	-0.00867828	0.0416293	0.157285	0.163319	0.0347507	0.0565855	0.532411	-0.553493	-0.288383	0.47476	-0.355439	0.781108	-0.0494427	-0.808493	0.639126	-0.503585	-0.136981	-0.161886
ILMN_2370624	COL13A1	blue	0.145572	0.396921	0.116334	-0.151251	0.110873	0.0332419	0.00537357	0.136198	0.515347	-0.612134	-0.501833	0.777966	-0.487959	0.833359	-0.0382644	-0.865821	0.678491	-0.498686	-0.257058	-0.213487
ILMN_2311052	COL13A1	blue	0.0716878	0.677789	0.0474529	-0.0862899	0.155409	-0.0262629	0.0630109	0.0838496	0.480744	-0.627924	-0.511923	0.739571	-0.521318	0.800112	-0.0839032	-0.844021	0.698638	-0.464219	-0.232271	-0.179953
ILMN_1666665	COL23A1	blue	0.488499	0.0025043	0.47484	-0.531011	-0.262524	0.269275	-0.237865	0.347215	0.570373	-0.279874	-0.149167	0.741186	-0.170755	0.639072	0.0753559	-0.668476	0.399117	-0.284729	-0.170859	-0.125905
ILMN_1788377	COL27A1	blue	0.614254	6.74834e-05	0.531917	-0.559853	-0.267424	0.449192	-0.450794	0.33842	0.32425	-0.00273732	-0.0206615	0.522463	0.111866	0.460034	0.271916	-0.437474	0.0728738	-0.19269	-0.293962	0.145569
ILMN_1742840	COL2A1	blue	0.266087	0.116739	0.220635	-0.240619	-0.0507131	0.241822	-0.277792	0.288428	0.481137	-0.407614	-0.452754	0.709302	-0.279198	0.892268	0.202725	-0.867658	0.502583	-0.580469	-0.429665	0.0712573
ILMN_1674785	COL2A1	blue	0.397009	0.0165096	0.398756	-0.441748	-0.178758	0.182644	-0.150883	0.356203	0.686892	-0.383378	-0.325157	0.697435	-0.395146	0.876994	-0.00518049	-0.893398	0.634062	-0.574908	-0.199779	-0.175415
ILMN_1680109	COL4A3BP	blue	0.124325	0.470026	0.151265	-0.180442	-0.080837	0.0516853	-0.0867343	0.303416	0.517326	-0.41034	-0.42326	0.678056	-0.401935	0.76577	0.0644939	-0.758697	0.561263	-0.631066	-0.231396	-0.231369
ILMN_2390099	COL9A1	blue	-0.0668503	0.698475	-0.0282654	0.0549783	0.0473624	0.217839	-0.129762	0.0940722	0.196354	-0.263343	-0.272021	0.329524	-0.106124	0.48546	0.163125	-0.460138	0.252409	-0.359823	-0.25914	0.121973
ILMN_1814701	COL9A1	blue	0.299905	0.0755541	0.277626	-0.316109	-0.285669	0.125784	-0.184306	0.494563	0.594584	-0.239711	-0.382452	0.647791	-0.406127	0.822322	0.0721296	-0.803284	0.548372	-0.813096	-0.244602	-0.0905437
ILMN_1695991	COLQ	blue	0.177813	0.299492	0.135394	-0.0807614	0.120589	-0.0507505	-0.242828	0.12485	-0.0481355	-0.161049	-0.596103	0.307775	-0.220996	0.467347	0.313175	-0.368951	0.135531	-0.448753	-0.518463	0.290322
ILMN_1770732	COPS3	blue	0.316342	0.0601547	0.118142	-0.168658	-0.160354	0.69085	-0.446275	0.416349	0.432485	-0.00604707	0.116874	0.592217	0.268983	0.528472	0.236745	-0.520556	0.057484	-0.270142	-0.238174	-0.34424
ILMN_1726755	COPS4	blue	0.0716804	0.677821	0.0424408	-0.0619053	0.0889477	0.420261	-0.0575284	0.0460538	0.558379	-0.432132	0.0442214	0.451475	-0.083619	0.639825	-0.0542204	-0.687122	0.485582	-0.262977	-0.0103295	-0.412752
ILMN_1813746	CORO2A	blue	0.127597	0.458328	0.0997305	-0.220819	-0.176454	0.00471091	0.0300883	0.354398	0.615937	-0.33792	-0.266535	0.776492	-0.482764	0.655869	-0.170553	-0.734837	0.634228	-0.583487	-0.0243053	-0.269005
ILMN_1814770	CPNE4	blue	0.052606	0.760589	0.115378	0.0783942	0.405829	0.0127199	0.116093	-0.281617	0.18594	-0.635514	-0.36713	0.0865267	-0.321817	0.554183	0.0100584	-0.532437	0.471768	-0.306255	-0.183204	0.0599898
ILMN_1792748	CPS1	blue	-0.329623	0.0496236	-0.301696	0.169995	0.0931067	-0.108074	0.0363233	0.178819	0.151295	-0.192744	-0.354053	0.461004	-0.239849	0.379632	0.0308676	-0.369906	0.293836	-0.342125	-0.189738	-0.28984
ILMN_1654545	CPSF1	blue	0.148872	0.386186	0.263447	-0.210492	0.0954427	-0.232081	0.0259239	0.000268291	0.292377	-0.529919	-0.634008	0.386197	-0.584535	0.706993	0.0404185	-0.676243	0.615734	-0.56495	-0.297649	0.234655
ILMN_1660426	CPSF4	blue	0.418994	0.0109754	0.385337	-0.419932	-0.368762	0.308617	-0.208738	0.459875	0.72027	-0.12373	-0.0332723	0.495162	-0.265033	0.710794	-0.0476807	-0.732276	0.499173	-0.632134	-0.0284355	-0.238093
ILMN_2400759	CPVL	blue	0.0344581	0.841863	0.0449723	-0.0735252	0.155658	-0.119352	0.161014	0.0621134	0.577462	-0.641407	-0.495696	0.574455	-0.648822	0.833563	-0.209993	-0.877803	0.81481	-0.56261	-0.105938	-0.323382
ILMN_1682928	CPVL	blue	-0.113012	0.511663	-0.125927	0.0766277	0.196671	-0.143532	0.216201	0.0199816	0.523175	-0.640677	-0.478421	0.538826	-0.652282	0.776402	-0.245117	-0.831305	0.803777	-0.563008	-0.0764295	-0.316523
ILMN_1712046	CPXM	blue	0.259813	0.125948	0.278108	-0.344804	-0.383289	0.110274	-0.138489	0.436831	0.59747	-0.168868	-0.197118	0.571403	-0.378108	0.646092	-0.013312	-0.672903	0.538152	-0.750258	-0.048518	0.0287253
ILMN_1690170	CRABP2	blue	0.351736	0.0354063	0.228992	-0.297788	-0.375233	0.501607	-0.550016	0.632946	0.466885	0.0862542	-0.182423	0.707015	0.00803685	0.714543	0.335698	-0.667992	0.199208	-0.725071	-0.38258	0.0216977
ILMN_1751097	CREB3L2	blue	0.31884	0.0580496	0.162701	-0.211985	-0.241226	0.498613	-0.638317	0.572178	0.250068	0.0354277	-0.38326	0.77756	0.113875	0.718767	0.517069	-0.623562	0.0576052	-0.577943	-0.629488	0.0624594
ILMN_1707448	CRKRS	blue	0.389326	0.018927	0.215594	-0.296195	-0.199833	0.634482	-0.354857	0.394204	0.63346	-0.143349	0.121547	0.646393	0.0866562	0.661303	0.081014	-0.688992	0.288912	-0.344101	-0.113627	-0.38329
ILMN_1665235	CRTAP	blue	-0.0754026	0.662059	-0.0809847	0.0512554	0.185848	0.0284472	0.0869176	0.0198224	0.444983	-0.567693	-0.331597	0.570568	-0.358881	0.688367	-0.09662	-0.726319	0.602174	-0.285034	-0.139036	-0.441122
ILMN_1699843	CRTC1	blue	-0.196529	0.250635	-0.168668	0.309979	0.557632	0.00186985	0.0872474	-0.383577	-0.0863805	-0.589347	-0.400459	0.099141	-0.152795	0.40029	0.15423	-0.347794	0.253154	0.0100657	-0.347673	-0.0204113
ILMN_1792597	CRYGS	blue	0.147468	0.390733	0.10376	-0.101351	-0.0999217	-0.0124879	-0.0417755	0.231517	0.347146	-0.330296	-0.401735	0.449481	-0.400035	0.605205	0.0437975	-0.598486	0.465805	-0.662112	-0.213929	0.187055
ILMN_1690179	CRYM	blue	0.1435	0.403747	0.118001	-0.118579	0.0836418	0.0361859	0.00441996	0.119462	0.415348	-0.452137	-0.340734	0.568817	-0.368801	0.641121	-0.0424118	-0.680936	0.519191	-0.38832	-0.198051	0.000903856
ILMN_1665797	CSE1L	blue	0.241876	0.155246	0.188159	-0.220198	-0.194703	0.331946	-0.0847806	0.328943	0.802142	-0.325077	-0.0320937	0.508012	-0.320684	0.802166	-0.16067	-0.864584	0.646983	-0.615206	0.0386105	-0.280888
ILMN_1706238	CSE1L	blue	0.253949	0.135034	0.226744	-0.267593	-0.166508	0.213776	-0.0255586	0.311695	0.802585	-0.357963	-0.107874	0.516948	-0.405575	0.796078	-0.208092	-0.860815	0.687668	-0.608212	0.0494394	-0.347558
ILMN_1744403	CSEN	blue	0.139332	0.417681	0.0506157	-0.028321	-0.0881629	0.1051	-0.130997	0.254161	0.354576	-0.22643	-0.299088	0.466272	-0.342151	0.588887	0.0153658	-0.614894	0.416965	-0.621031	-0.216737	0.233588
ILMN_2364174	CSNK1A1	blue	-0.0734739	0.670209	-0.0630969	0.10404	0.332829	0.152202	-0.0314852	-0.200167	0.150676	-0.438585	-0.256657	0.193901	-0.138565	0.490232	0.064594	-0.484024	0.337821	-0.195073	-0.22204	0.0954034
ILMN_2286870	CSNK1D	blue	0.102999	0.549988	-0.019633	0.0561477	-0.0253198	0.536711	-0.562028	0.305901	0.0164739	0.00484442	-0.241561	0.554229	0.326302	0.475776	0.5397	-0.392651	-0.136941	-0.179255	-0.609145	0.096991
ILMN_2386355	CSNK2A1	blue	0.00831948	0.961592	-0.0951637	0.0843683	0.270705	0.474755	-0.439482	-0.039622	-0.061971	-0.282973	-0.29981	0.478838	0.263801	0.510802	0.502749	-0.420617	-0.0171719	-0.0829347	-0.598968	0.0576278
ILMN_2386354	CSNK2A1	blue	0.0366569	0.831912	-0.0594227	0.0429604	0.125474	0.40086	-0.315004	0.0219324	0.105989	-0.23079	-0.159791	0.401342	0.16814	0.470131	0.310287	-0.423785	0.0968482	-0.187175	-0.365694	-0.0259607
ILMN_2109526	CSNK2A1P	blue	-0.082693	0.631604	-0.119178	0.199238	0.403558	0.374302	-0.429415	-0.130119	-0.173057	-0.36892	-0.478574	0.406336	0.213769	0.568171	0.609738	-0.429227	-0.0118761	-0.0827643	-0.741524	0.0904904
ILMN_1687301	CSPG2	blue	0.26002	0.125635	0.229756	-0.248121	-0.262802	0.174525	-0.225609	0.485441	0.582184	-0.196642	-0.366093	0.626728	-0.366148	0.82742	0.0821594	-0.820389	0.529689	-0.813403	-0.268591	0.0693894
ILMN_2393994	CSPP1	blue	0.372092	0.0254382	0.343962	-0.313982	-0.117953	0.494988	-0.533644	0.344509	0.218118	-0.0230768	-0.173404	0.440094	0.227726	0.565493	0.489949	-0.446725	-0.0228447	-0.244901	-0.482747	-0.192545
ILMN_1812353	CSPP1	blue	0.121648	0.479716	0.0844686	-0.0799964	-0.0273949	0.391387	-0.396312	0.301203	0.22989	-0.176364	-0.327823	0.537855	0.0539232	0.659306	0.397301	-0.566925	0.133843	-0.342358	-0.512286	-0.140513
ILMN_1740407	CSS3	blue	0.094724	0.582646	0.0253536	-0.0831868	0.181236	0.00263189	0.033944	0.0614462	0.358302	-0.560129	-0.462962	0.719518	-0.387204	0.662296	-0.0447014	-0.700121	0.529729	-0.272044	-0.263512	-0.217293
ILMN_1653129	CSTF2	blue	-0.0560634	0.745359	-0.253563	0.264119	0.0332202	0.438955	-0.36654	0.158523	0.0594058	-0.0667581	-0.131802	0.382606	0.161185	0.419922	0.286757	-0.390026	0.0111696	-0.193609	-0.406231	0.0648128
ILMN_1806951	CSTF3	blue	0.168979	0.324525	0.0848008	-0.0969941	-0.114496	0.435259	-0.548534	0.307582	0.131728	-0.126201	-0.34712	0.62598	0.132414	0.606457	0.51728	-0.528629	0.0377046	-0.326274	-0.608781	0.30319
ILMN_1786015	CTCF	blue	0.157267	0.359658	0.0150002	-0.015686	-0.0282871	0.463104	-0.40954	0.312783	0.233867	-0.187318	-0.309239	0.549336	0.0719729	0.671767	0.375383	-0.595336	0.140155	-0.453303	-0.499855	-0.0576301
ILMN_1728163	CTDSP1	blue	0.0775698	0.652947	0.120588	-0.107972	0.0928707	-0.0704154	0.14085	0.0465121	0.564392	-0.587061	-0.40428	0.480287	-0.615511	0.794622	-0.192244	-0.841985	0.789912	-0.616489	-0.081204	-0.0779777
ILMN_2392189	CTDSPL	blue	0.197405	0.248488	0.13972	-0.177766	-0.0771505	0.296036	-0.236296	0.340334	0.547313	-0.442618	-0.374188	0.8595	-0.258048	0.883446	0.163977	-0.875412	0.520735	-0.527333	-0.364592	-0.262764
ILMN_2077758	CTDSPL2	blue	0.277068	0.10185	0.249244	-0.244018	-0.00457608	0.391702	-0.289208	0.220078	0.479153	-0.355538	-0.254329	0.625642	-0.117451	0.784248	0.185824	-0.772748	0.428034	-0.512119	-0.298204	-0.0956597
ILMN_2189007	CTGLF1	blue	0.391349	0.0182634	0.284007	-0.302926	-0.206748	0.414475	-0.403508	0.327133	0.31621	-0.0959822	-0.15692	0.488876	0.00425422	0.583528	0.297007	-0.536907	0.190241	-0.543102	-0.329394	0.249972
ILMN_2305112	CTH	blue	-0.215306	0.207273	-0.30088	0.24969	-0.0165753	0.12785	0.00618325	0.218926	0.338461	-0.162705	-0.122367	0.294503	-0.154113	0.447971	-0.0534233	-0.468921	0.320471	-0.374667	-0.0818648	-0.312235
ILMN_2136446	CTNNAL1	blue	0.227601	0.181872	0.128479	-0.200313	-0.343013	0.478101	-0.55042	0.564481	0.376993	0.0999146	-0.183088	0.586171	0.0639574	0.681498	0.361545	-0.607364	0.139775	-0.585884	-0.415653	-0.0533426
ILMN_2063925	CTNNBL1	blue	0.503915	0.0017281	0.517909	-0.552665	-0.386208	0.359375	-0.323239	0.402568	0.462588	0.0896728	0.117392	0.408057	0.062513	0.377476	0.105562	-0.390702	0.154306	-0.274807	-0.0287403	-0.0118113
ILMN_1748730	CTRC	blue	0.00863611	0.960131	0.0717632	-0.0195818	0.32318	-0.0921156	0.178872	-0.146759	0.456954	-0.780387	-0.527038	0.431908	-0.60148	0.834197	-0.129325	-0.856257	0.79271	-0.482762	-0.183804	-0.0773083
ILMN_1674038	CTSD	blue	-0.206416	0.227106	-0.0630012	0.115354	0.435067	-0.442093	0.145255	-0.271051	-0.227193	-0.462034	-0.683248	0.248055	-0.347305	0.257332	0.117941	-0.209536	0.234389	0.0421203	-0.386223	0.0726828
ILMN_1758895	CTSK	blue	0.311613	0.0643053	0.310908	-0.256071	0.107533	0.0797717	-0.0876572	0.0918675	0.435243	-0.609125	-0.552565	0.646943	-0.440427	0.871359	0.0940074	-0.849872	0.61432	-0.499763	-0.372858	-0.0328964
ILMN_1748352	CTSL2	blue	0.104844	0.542827	0.0126006	-0.0438569	-0.0975067	0.320456	-0.522173	0.383304	0.104147	-0.000863287	-0.425145	0.695427	0.054438	0.57478	0.425078	-0.512238	0.0491586	-0.399498	-0.587006	0.115088
ILMN_1769633	CTSO	blue	-0.150483	0.381009	-0.283171	0.266779	0.0854855	0.0159181	0.114671	0.14511	0.403045	-0.454177	-0.330474	0.548253	-0.441243	0.593816	-0.154777	-0.653411	0.55316	-0.560283	-0.0973004	-0.22097
ILMN_1749629	CUL1	blue	0.00350776	0.983801	0.0441804	0.0814263	0.20612	0.174105	-0.368886	0.0124527	-0.117564	-0.288775	-0.634458	0.352572	-0.0534319	0.599935	0.506563	-0.47564	0.115194	-0.369887	-0.699407	0.426662
ILMN_1712390	CUTA	blue	-0.144794	0.399475	-0.0772165	0.0472033	-0.157515	-0.164768	-0.191886	0.297519	-0.0386672	-0.00345394	-0.497189	0.367349	-0.188946	0.332037	0.292411	-0.239636	0.0991641	-0.375155	-0.416282	0.0473449
ILMN_2311989	CUTA	blue	-0.319038	0.0578845	-0.265923	0.260253	0.0476389	-0.217374	-0.0838814	0.190709	-0.123522	-0.112796	-0.585402	0.436395	-0.242871	0.353132	0.255182	-0.281517	0.168059	-0.400525	-0.452358	0.0442328
ILMN_1791980	CUTA	blue	0.143092	0.405098	0.145402	-0.151227	-0.202973	0.211958	-0.269844	0.422892	0.425205	-0.129122	-0.240429	0.529361	-0.145217	0.655504	0.206862	-0.613192	0.326123	-0.539227	-0.275947	-0.160551
ILMN_2278636	CUTL1	blue	-0.0245449	0.887006	-0.118915	0.0621986	-0.27746	0.0197498	-0.298965	0.392109	-0.321668	0.583839	-0.0157643	-0.0237715	0.305621	-0.313503	0.288671	0.386782	-0.515895	-0.0350536	-0.187185	0.217978
ILMN_1668498	CWF19L2	blue	-0.10653	0.536322	-0.0502966	0.0952736	0.207528	0.164629	-0.40979	0.0360902	-0.143108	-0.337453	-0.630023	0.543974	0.0692442	0.593027	0.620677	-0.437079	0.0536342	-0.176972	-0.756401	0.0107124
ILMN_1791447	CXCL12	blue	0.161479	0.34677	0.190993	-0.060659	0.263629	0.218674	-0.304244	-0.0993332	-0.0602778	-0.392219	-0.433378	0.433989	0.0862396	0.477038	0.435471	-0.380624	0.0573851	0.0791708	-0.563682	-0.0143182
ILMN_1689111	CXCL12	blue	0.184435	0.281558	0.232681	-0.0973453	0.134896	0.375832	-0.259528	-0.0852244	0.0475005	-0.248728	-0.0570463	0.28478	0.240308	0.290067	0.296183	-0.249379	-0.0170499	0.209692	-0.293094	-0.104236
ILMN_1772943	CXorf23	blue	-0.0424235	0.805939	-0.150131	0.231193	0.245277	0.153484	-0.170316	0.0537925	-0.013887	-0.197652	-0.339023	0.346239	-0.00409922	0.356217	0.198477	-0.330246	0.0730489	-0.15318	-0.377782	-0.121468
ILMN_1697546	CXorf53	blue	0.167837	0.327854	0.122205	-0.14978	0.0970809	0.140986	0.159015	0.103517	0.758797	-0.59965	-0.168827	0.507602	-0.494219	0.800329	-0.298718	-0.883789	0.786764	-0.534609	0.0844259	-0.428695
ILMN_1739576	CYB5R2	blue	0.0611858	0.722971	0.0176319	-0.00473295	0.237928	0.208368	-0.207754	0.0704496	0.231	-0.528607	-0.544733	0.678407	-0.238818	0.788378	0.259852	-0.742489	0.415009	-0.452365	-0.514211	0.0383357
ILMN_1744604	CYBA	blue	0.182093	0.287818	0.13245	-0.190167	-0.308064	0.205636	-0.155112	0.49754	0.630877	-0.208146	-0.186982	0.737324	-0.339782	0.706236	-0.0119068	-0.747679	0.538943	-0.764838	-0.0816149	-0.156407
ILMN_2129505	CYBASC3	blue	0.0666317	0.699415	0.0230353	-0.0670994	0.107048	0.117363	0.169219	0.0813127	0.690884	-0.582884	-0.196567	0.516937	-0.486298	0.773431	-0.288629	-0.860975	0.76826	-0.494284	0.0421076	-0.363199
ILMN_2355462	CYFIP1	blue	0.0616792	0.720826	0.0982141	-0.0571103	0.250388	-0.0822874	0.221007	-0.0669643	0.583984	-0.776512	-0.463305	0.479857	-0.646893	0.857406	-0.217665	-0.903383	0.847627	-0.503258	-0.0995956	-0.227781
ILMN_1812297	CYP26B1	blue	-0.282924	0.0945262	-0.219178	0.392655	0.577286	0.0261346	0.0160623	-0.433767	-0.220624	-0.551598	-0.457593	-0.0260364	-0.10089	0.357646	0.255581	-0.26993	0.169751	-0.135026	-0.397574	0.165656
ILMN_1704985	CYP27A1	blue	0.110408	0.521503	0.0176542	-0.0573459	-0.284762	0.328029	-0.214537	0.468298	0.557351	-0.0655175	-0.0111643	0.665506	-0.11899	0.531145	-0.0287412	-0.598297	0.330687	-0.475334	-0.044168	-0.288329
ILMN_2328094	DACT1	blue	0.109195	0.526116	-0.0261125	0.00858218	0.157171	0.201104	-0.245849	0.183086	0.237528	-0.44457	-0.54683	0.819752	-0.208633	0.747359	0.244651	-0.719106	0.350655	-0.368767	-0.532622	-0.130425
ILMN_1801068	DACT1	blue	0.0910499	0.597417	0.00302279	-0.0150067	0.193598	0.143682	-0.187097	0.1232	0.274545	-0.532461	-0.580925	0.820048	-0.290472	0.791751	0.200919	-0.774082	0.446444	-0.383556	-0.507599	-0.0939877
ILMN_1708340	DAPK1	blue	0.168298	0.326507	0.106402	-0.0845527	0.0774407	0.218498	-0.1703	0.216796	0.442662	-0.482977	-0.486434	0.649584	-0.321855	0.883452	0.1568	-0.85453	0.526694	-0.59094	-0.409803	-0.0943242
ILMN_1708077	DAXX	blue	0.29429	0.081467	0.264559	-0.180069	-0.0993112	0.515233	-0.512109	0.260789	0.24821	-0.197498	-0.278599	0.519902	0.101259	0.726763	0.457744	-0.628904	0.150812	-0.353694	-0.551498	0.0553121
ILMN_2305544	DBI	blue	-0.0478767	0.781564	-0.0150144	0.0460077	0.36711	-0.266824	0.281294	-0.151466	0.397724	-0.754395	-0.626185	0.384164	-0.692773	0.774149	-0.213425	-0.794873	0.793873	-0.436676	-0.175844	-0.250832
ILMN_1715555	DBP	blue	0.0892238	0.604819	0.0676237	-0.177651	-0.327902	-0.151314	0.0166505	0.441784	0.439176	-0.0102318	-0.242241	0.374311	-0.447859	0.447847	-0.13598	-0.466631	0.44315	-0.606585	-0.0076109	-0.128422
ILMN_2056167	DC2	blue	0.272019	0.108506	0.222606	-0.281956	-0.142779	0.0709857	0.0332184	0.316766	0.638373	-0.269815	-0.169646	0.52317	-0.453544	0.654855	-0.217059	-0.725768	0.617949	-0.595211	0.0181172	-0.155425
ILMN_1743992	DCP1B	blue	-0.155443	0.365325	-0.0731839	0.157023	0.275153	-0.193738	0.014536	-0.100065	0.0489033	-0.505643	-0.645267	0.306564	-0.3928	0.595788	0.16849	-0.518801	0.43279	-0.331319	-0.411938	-0.10785
ILMN_1669905	DCP2	blue	0.247582	0.145436	0.160775	-0.188619	-0.0715188	0.270211	-0.262402	0.38565	0.580788	-0.370431	-0.432117	0.755537	-0.316736	0.935407	0.126416	-0.915816	0.549929	-0.663627	-0.35963	-0.266926
ILMN_1666192	DCTN5	blue	-0.153365	0.371849	-0.118445	0.256635	0.495338	0.273848	-0.128461	-0.369525	-0.0717381	-0.514841	-0.237748	0.197489	0.110283	0.382791	0.280966	-0.34233	0.126252	0.105599	-0.361751	0.0657232
ILMN_2410523	DDR2	blue	0.303133	0.0723097	0.28037	-0.27902	0.0987786	0.00319701	-0.0905404	0.0817077	0.262941	-0.45646	-0.524669	0.595272	-0.318822	0.63656	0.1184	-0.609921	0.414981	-0.213539	-0.365867	-0.111894
ILMN_2260120	DDX11	blue	0.123204	0.474071	0.229798	-0.193178	-0.109194	0.145164	-0.07073	0.0486992	0.298848	-0.229667	-0.0324033	0.183038	-0.0860601	0.389864	0.0695342	-0.382166	0.276445	-0.270166	-0.0624731	0.155643
ILMN_2345908	DDX11	blue	0.582557	0.000193144	0.561537	-0.582943	-0.478912	0.408607	-0.434305	0.442376	0.464061	-0.00515009	-0.045241	0.422538	-0.0137556	0.587015	0.262364	-0.532782	0.206475	-0.487734	-0.237937	0.181824
ILMN_1784218	DDX23	blue	0.234677	0.168297	0.252912	-0.192051	-0.175412	0.378037	-0.679115	0.337524	-0.0648293	0.0125521	-0.45758	0.502942	0.208987	0.561121	0.754017	-0.386168	-0.114856	-0.367361	-0.771577	0.39994
ILMN_1655557	DDX26	blue	0.0322341	0.851953	0.12486	-0.140992	-0.0632382	0.186573	-0.072905	0.12688	0.416021	-0.326132	-0.165054	0.363726	-0.152397	0.555287	0.0415923	-0.542037	0.385284	-0.225806	-0.118443	-0.365912
ILMN_2207419	DDX26B	blue	0.00700218	0.96767	-0.0816924	0.143764	0.168001	0.0346176	0.0141384	0.0460174	0.328978	-0.436593	-0.404462	0.376752	-0.423947	0.667102	-0.0708524	-0.69713	0.541288	-0.527285	-0.228739	0.102325
ILMN_1747162	DDX47	blue	-0.0387112	0.822638	-0.138824	0.168068	0.273336	0.576589	-0.397253	-0.0222188	0.0584282	-0.308401	-0.170372	0.485362	0.304305	0.530903	0.41149	-0.476747	0.0242626	-0.00627749	-0.496432	-0.170368
ILMN_1814859	DDX47	blue	0.264349	0.119239	0.21583	-0.199244	0.0893932	0.442607	-0.393506	0.146853	0.351371	-0.390454	-0.367216	0.631837	-0.0300031	0.812068	0.345688	-0.75517	0.321435	-0.373967	-0.487321	-0.054422
ILMN_1667043	DDX48	blue	0.414481	0.0119603	0.406922	-0.392178	-0.178263	0.535215	-0.331009	0.347105	0.643581	-0.250543	-0.0799637	0.548024	-0.049131	0.812763	0.157259	-0.795729	0.417847	-0.515844	-0.205009	-0.208638
ILMN_1805344	DDX5	blue	0.399381	0.0158178	0.350876	-0.362012	-0.178497	0.355174	-0.207678	0.285138	0.305762	-0.0108988	0.0959608	0.390817	0.114843	0.27064	0.13094	-0.2629	0.0484213	-0.171753	-0.0782054	-0.248607
ILMN_2366785	DDX52	blue	0.297029	0.0785394	0.195355	-0.18886	0.0250246	0.507288	-0.152392	0.0741576	0.420223	-0.283368	0.16464	0.305036	0.123712	0.43696	0.0511912	-0.456875	0.211162	-0.108706	-0.0382854	-0.271169
ILMN_1797001	DDX58	blue	-0.315642	0.0607552	-0.285869	0.291105	0.291281	-0.0621098	0.152022	-0.195979	0.188926	-0.501569	-0.288066	0.172554	-0.2712	0.417546	-0.0759193	-0.432096	0.404888	-0.136245	-0.107947	-0.208369
ILMN_2313074	DEDD	blue	0.0538754	0.754987	0.0750691	-0.0493958	0.227058	-0.00872113	-0.0635348	-0.0403737	0.173296	-0.591931	-0.624017	0.540803	-0.373076	0.728939	0.200163	-0.666851	0.477244	-0.394749	-0.467469	-0.00336812
ILMN_1699711	DEDD	blue	-0.14921	0.385098	-0.135272	0.181696	0.336515	0.0156869	0.0112058	-0.210335	0.0219014	-0.517753	-0.448469	0.34514	-0.22326	0.451592	0.147497	-0.425534	0.331028	-0.266972	-0.306368	0.0727009
ILMN_1747630	DEK	blue	0.431041	0.00867626	0.334021	-0.368959	-0.269595	0.336218	-0.34037	0.51855	0.584348	-0.100088	-0.212164	0.575956	-0.160813	0.770681	0.131766	-0.729822	0.359195	-0.592479	-0.265847	-0.33701
ILMN_1727315	DENND1A	blue	-0.0280434	0.871027	-0.0143284	0.017681	0.125231	-0.034033	-0.188612	0.0899612	0.0421163	-0.329239	-0.550149	0.580847	-0.197855	0.546599	0.307961	-0.473726	0.268516	-0.310914	-0.475575	-0.0602269
ILMN_1728073	DENND1A	blue	-0.22086	0.195512	-0.110474	0.136382	0.247271	0.000451779	-0.120681	-0.0931749	-0.0497033	-0.375675	-0.498424	0.431971	-0.116982	0.451564	0.30376	-0.390447	0.22823	-0.211701	-0.433907	0.0668025
ILMN_2103685	DEPDC1B	blue	0.238112	0.161975	0.205315	-0.214622	-0.10873	0.0716867	-0.228348	0.356301	0.465754	-0.298148	-0.542855	0.585402	-0.401055	0.848988	0.128959	-0.803611	0.510009	-0.670848	-0.381561	-0.113989
ILMN_1651415	DERL3	blue	-0.0846646	0.623467	-0.0267878	0.124787	0.274316	-0.0287025	-0.0659111	-0.228444	-0.0884851	-0.284402	-0.352316	-0.0256513	-0.120618	0.327941	0.147796	-0.266164	0.161868	-0.0522568	-0.317049	0.183863
ILMN_2145423	DET1	blue	-0.388732	0.0191258	-0.33573	0.364749	0.172874	0.0760471	0.0167436	-0.0430943	0.0703639	-0.259077	-0.226382	0.0396396	-0.122215	0.363023	0.121423	-0.314538	0.240582	-0.411532	-0.170249	-0.00830953
ILMN_1754643	DGCR13	blue	4.44527e-05	0.999795	-0.113373	0.0452159	-0.332658	0.428016	-0.198636	0.419398	0.325316	0.198223	0.275668	0.175622	0.17707	0.176087	0.0520862	-0.173237	-0.00573922	-0.358044	0.0809825	-0.339177
ILMN_1675117	DHRS8	blue	0.23942	0.159614	0.328264	-0.332459	-0.0477644	0.267203	-0.213107	0.0619428	0.282142	-0.120109	0.0228592	0.220388	0.128961	0.323048	0.150592	-0.293496	0.111794	0.0441739	-0.0931295	-0.346663
ILMN_1747506	DHX34	blue	0.551758	0.000486051	0.644122	-0.528218	-0.032518	0.450105	-0.395496	0.0715905	0.341564	-0.306168	-0.154737	0.354069	0.0869873	0.623365	0.337886	-0.555459	0.202974	-0.15169	-0.326211	0.103024
ILMN_1733667	DHX35	blue	0.380692	0.0219893	0.242843	-0.334714	-0.273339	0.400561	-0.162551	0.28752	0.414439	0.125159	0.361103	0.174991	0.107778	0.164723	-0.0797755	-0.218831	0.0665058	-0.207092	0.153909	-0.0400533
ILMN_1687419	DHX8	blue	0.421086	0.0105425	0.50766	-0.396813	0.135766	0.336469	-0.40591	-0.0277824	0.0315221	-0.284365	-0.304269	0.316246	0.135584	0.500538	0.500914	-0.373487	0.0422765	-0.11549	-0.499732	0.190295
ILMN_1661554	DIAPH1	blue	0.347474	0.0378509	0.308703	-0.248674	0.0308453	0.48259	-0.507956	0.16684	0.176209	-0.259486	-0.345519	0.542919	0.118423	0.699455	0.483378	-0.593208	0.122437	-0.227795	-0.581653	0.00437305
ILMN_2321416	DIAPH1	blue	0.289583	0.0866941	0.279799	-0.211504	-0.0201426	0.482104	-0.536003	0.196026	0.167686	-0.24342	-0.340518	0.538805	0.11074	0.704727	0.533687	-0.587698	0.120346	-0.333597	-0.593999	0.135803
ILMN_2373689	DIAPH3	blue	0.159249	0.353556	0.134598	-0.102043	0.0528212	0.224914	-0.236291	0.205605	0.430542	-0.469029	-0.49839	0.667049	-0.277595	0.902261	0.200977	-0.865592	0.510166	-0.489835	-0.451275	-0.108112
ILMN_1695226	DIAPH3	blue	0.052374	0.761614	0.020171	0.00273124	0.0872988	0.0915985	0.00334206	0.147734	0.520791	-0.54457	-0.394598	0.565394	-0.438375	0.82539	-0.0562113	-0.846193	0.649576	-0.509836	-0.212535	-0.207983
ILMN_2275533	DIAPH3	blue	0.0615582	0.721352	0.0536171	-0.0896037	0.0739902	0.00448409	0.0452075	0.114587	0.572319	-0.561044	-0.421657	0.538708	-0.486757	0.816565	-0.114241	-0.842985	0.688417	-0.500078	-0.163306	-0.255026
ILMN_1765076	DIP13B	blue	0.0995633	0.563442	0.122665	-0.052546	0.150996	0.139265	-0.245414	0.108595	0.159817	-0.454853	-0.566468	0.579184	-0.171561	0.722631	0.37661	-0.62236	0.313634	-0.402225	-0.541738	-0.0814272
ILMN_1695745	DISP1	blue	0.370548	0.0261021	0.282793	-0.37063	-0.363107	0.238962	-0.317722	0.617773	0.582692	-0.133391	-0.357746	0.78597	-0.284566	0.809583	0.162094	-0.782999	0.434396	-0.735235	-0.3245	-0.169307
ILMN_1806488	DKFZp434O0527	blue	0.116283	0.499441	0.0822111	-0.0730188	0.137465	-0.020566	-0.0404729	0.0794742	0.160021	-0.149624	-0.255134	0.207751	-0.222973	0.356859	0.0163391	-0.331588	0.24342	-0.308426	-0.158392	-0.147008
ILMN_1751086	DKFZP564J0863	blue	0.639891	2.64323e-05	0.601224	-0.675268	-0.466014	0.641446	-0.568682	0.507384	0.477709	0.102171	0.16516	0.640834	0.277593	0.467393	0.33713	-0.439024	0.0274774	-0.267565	-0.191699	-0.105633
ILMN_1688755	DKFZp686K16132	blue	-0.0836944	0.627466	-0.0478842	0.0552579	-0.0507598	0.264612	-0.0816934	0.170749	0.411972	-0.271354	-0.119033	0.372732	-0.110524	0.521173	0.0478453	-0.552473	0.355593	-0.438086	-0.0954718	0.0509789
ILMN_1703906	DKFZp762E1312	blue	-0.017552	0.919072	-0.0142773	0.0369381	0.211066	-0.112432	0.195863	-5.93384e-05	0.552844	-0.689741	-0.516742	0.466187	-0.678158	0.867495	-0.222223	-0.906253	0.842893	-0.614772	-0.129128	-0.202433
ILMN_1721132	DKKL1	blue	0.102349	0.552523	0.0930462	-0.155898	-0.175103	0.0519957	-0.0368086	0.387942	0.631323	-0.403719	-0.392058	0.776454	-0.501575	0.817852	-0.0464697	-0.854639	0.683042	-0.743502	-0.154905	-0.185487
ILMN_1681641	DLEU1	blue	0.321773	0.0556523	0.374995	-0.397554	-0.197386	0.123941	-0.30903	0.195935	0.16557	-0.125209	-0.300899	0.346517	-0.0681895	0.451698	0.304173	-0.371827	0.138754	-0.241311	-0.370811	0.137621
ILMN_2043918	DLEU1	blue	0.414969	0.0118503	0.462191	-0.43467	0.00845105	0.297804	-0.327197	0.112729	0.327856	-0.415581	-0.355762	0.548256	-0.0763575	0.747119	0.336637	-0.662153	0.32554	-0.239372	-0.439647	-0.124507
ILMN_1749829	DLG7	blue	0.116328	0.499272	0.081369	-0.0561836	0.212084	0.0849135	-0.0925241	0.0440264	0.375768	-0.521769	-0.518661	0.477945	-0.353888	0.814285	0.0526746	-0.77768	0.530407	-0.364877	-0.355944	-0.36115
ILMN_1773228	DLST	blue	0.219812	0.197694	0.27675	-0.240131	-0.0810098	0.108301	-0.289008	0.184335	0.223608	-0.310759	-0.49072	0.522905	-0.189154	0.653055	0.341007	-0.57488	0.311048	-0.446386	-0.4413	0.135824
ILMN_2388445	DLX1	blue	0.114792	0.504994	0.0575614	-0.0873093	0.0649597	0.118343	-0.126187	0.202188	0.406648	-0.534902	-0.529041	0.782102	-0.36132	0.834435	0.137719	-0.822452	0.550534	-0.53478	-0.39366	-0.0976279
ILMN_1672094	DLX1	blue	0.0581964	0.736011	0.0234225	-0.025022	0.174436	0.0632882	-0.0312279	0.0991758	0.403163	-0.637036	-0.551334	0.728602	-0.430399	0.840266	0.077837	-0.8386	0.619757	-0.535103	-0.353714	-0.114159
ILMN_1789357	DLX3	blue	-0.0533126	0.757469	-0.0400829	0.0273093	0.139305	-0.0042405	0.0705	-0.0317177	0.394623	-0.511155	-0.341355	0.440696	-0.422667	0.641384	-0.127154	-0.679874	0.588545	-0.302388	-0.138438	-0.183741
ILMN_1664682	DNA2L	blue	0.530827	0.000866332	0.527665	-0.498426	-0.170536	0.277894	-0.225477	0.335734	0.684748	-0.332653	-0.236329	0.536239	-0.298858	0.852758	0.0458969	-0.840515	0.553737	-0.566645	-0.181121	-0.195708
ILMN_2282959	DNA2L	blue	0.355731	0.0332327	0.338392	-0.360486	-0.204018	0.326015	-0.230115	0.346061	0.680896	-0.317159	-0.158751	0.551058	-0.206425	0.828711	0.0683826	-0.814832	0.511233	-0.485484	-0.174151	-0.350589
ILMN_1683234	DNAJC1	blue	0.230626	0.175977	0.287901	-0.187346	0.25076	0.112514	-0.0892515	-0.0630658	0.297526	-0.623048	-0.497003	0.453487	-0.291723	0.783828	0.190676	-0.718826	0.500159	-0.342465	-0.39049	-0.116449
ILMN_1752281	DNAJC13	blue	0.145204	0.398128	0.203031	-0.141469	0.248139	-0.108558	-0.0891606	-0.00864982	0.176094	-0.535959	-0.690537	0.504589	-0.391773	0.732661	0.187414	-0.663314	0.469553	-0.35494	-0.483171	-0.0409674
ILMN_1663616	DNAJC7	blue	-0.221461	0.194267	-0.331747	0.375023	0.352798	0.0650944	0.163386	-0.158346	0.106334	-0.377931	-0.147998	0.127447	-0.170997	0.327826	-0.130371	-0.358767	0.290947	-0.0914065	-0.0936614	-0.178908
ILMN_1799516	DNAJC9	blue	0.288837	0.0875451	0.270317	-0.287894	-0.103865	0.202126	0.000769385	0.2623	0.790604	-0.444943	-0.170119	0.491131	-0.452083	0.858063	-0.186646	-0.906609	0.733553	-0.652121	0.000961882	-0.2512
ILMN_1724826	DNM1L	blue	0.376172	0.0237501	0.276637	-0.271526	-0.121151	0.404984	-0.456	0.340395	0.313834	-0.130361	-0.254308	0.516152	0.0625249	0.665674	0.355451	-0.591018	0.137125	-0.315318	-0.464605	-0.0717612
ILMN_1760201	DNMT1	blue	0.439949	0.00725292	0.391753	-0.376783	-0.244342	0.279176	-0.377913	0.421628	0.447018	-0.107638	-0.28617	0.475072	-0.150109	0.72588	0.238876	-0.660763	0.301762	-0.578324	-0.347984	0.0614242
ILMN_2328972	DNMT3B	blue	0.17542	0.306148	0.156941	-0.140057	0.177904	0.149276	-0.0838861	0.0854801	0.503893	-0.644309	-0.472031	0.704693	-0.402002	0.892171	0.0662751	-0.895183	0.638178	-0.535765	-0.319625	-0.129108
ILMN_1702301	DOCK10	blue	0.250227	0.141046	0.267041	-0.264059	0.0653714	0.0677945	-0.0380897	0.129254	0.510079	-0.59442	-0.467546	0.66193	-0.429575	0.841103	0.0314422	-0.84042	0.633321	-0.464045	-0.28211	-0.148885
ILMN_1765860	DOCK11	blue	-0.00998437	0.953913	-0.120306	0.173436	0.0575556	0.0932367	-0.171227	0.243973	0.22439	-0.20034	-0.412269	0.506546	-0.245745	0.572136	0.101507	-0.576107	0.30662	-0.490893	-0.3554	0.0742275
ILMN_1801226	DOCK6	blue	0.193714	0.257622	0.315316	-0.219092	0.219138	0.134024	-0.181355	-0.168637	0.103774	-0.417436	-0.347144	0.225764	-0.109054	0.520018	0.275926	-0.440393	0.269882	-0.141289	-0.353704	0.0303282
ILMN_1758629	DONSON	blue	0.270479	0.110601	0.265035	-0.299247	-0.340814	0.454877	-0.211673	0.386464	0.739937	-0.202784	0.0810503	0.496048	-0.105699	0.708453	-0.0173904	-0.748562	0.466438	-0.469626	-0.000965605	-0.234633
ILMN_1734317	DPF2	blue	-0.0438827	0.799398	0.102708	-0.0282954	0.0860736	-0.0653772	-0.132275	0.00624276	0.100187	-0.417251	-0.589225	0.367515	-0.298824	0.603222	0.284417	-0.526762	0.378747	-0.418819	-0.425041	0.279019
ILMN_1735573	DPH1	blue	0.205594	0.229004	0.273626	-0.280565	0.075481	0.0447845	-0.0533356	-0.0283907	0.201664	-0.342574	-0.263808	0.380962	-0.186458	0.436653	0.0921066	-0.434117	0.318566	-0.148139	-0.222144	0.127463
ILMN_1768721	DPPA4	blue	-0.0659735	0.702248	0.0191436	0.0742304	0.379982	-0.0560369	0.224498	-0.216165	0.439601	-0.831311	-0.468142	0.432326	-0.558664	0.780503	-0.141062	-0.81771	0.780672	-0.437246	-0.130886	-0.136791
ILMN_1775573	DPY19L4	blue	0.317121	0.0594912	0.318315	-0.33044	-0.214993	0.572069	-0.676128	0.387407	0.189234	0.0339093	-0.189477	0.525045	0.332915	0.572597	0.611352	-0.445353	-0.0848596	-0.215763	-0.56156	-0.0558328
ILMN_1774949	DSCR5	blue	0.77209	3.49733e-08	0.695318	-0.715747	-0.470835	0.493852	-0.541552	0.585101	0.566284	0.0540844	-0.0640942	0.609391	0.0370017	0.651925	0.282359	-0.615784	0.190762	-0.490531	-0.261795	-0.0011146
ILMN_2275098	DTX2	blue	0.231285	0.17471	0.251576	-0.206025	-0.15464	0.400114	-0.676658	0.358205	0.0460296	-0.0692161	-0.485405	0.631063	0.176566	0.660434	0.712535	-0.503989	-0.0251596	-0.368959	-0.75618	0.166063
ILMN_2046024	DUSP11	blue	0.0718983	0.676894	0.0285126	-0.0567088	-0.175281	0.233146	-0.29997	0.415778	0.344415	-0.148889	-0.316575	0.638767	-0.104088	0.630675	0.246578	-0.598534	0.256675	-0.444228	-0.375703	-0.119816
ILMN_1712959	DUSP2	blue	-0.0878524	0.610403	-0.0725212	0.170787	0.270061	-0.213568	0.12938	-0.193614	-0.0295918	-0.263713	-0.298548	-0.116674	-0.30116	0.210065	-0.0748437	-0.185057	0.226374	-0.144657	-0.108278	0.086927
ILMN_1808391	DUSP4	blue	0.00306116	0.985863	-0.014943	0.166872	0.405366	0.292301	-0.315558	-0.215922	-0.199422	-0.427607	-0.478492	0.278413	0.132522	0.481095	0.516709	-0.36093	0.0104483	-0.0991042	-0.651146	0.222618
ILMN_1656501	DUSP5	blue	0.257388	0.129649	0.231896	-0.118262	0.165227	0.493774	-0.468768	-0.0445428	-0.055726	-0.258192	-0.238408	0.425595	0.296638	0.413469	0.523387	-0.328746	-0.0864601	0.000559581	-0.543911	0.193298
ILMN_2396020	DUSP6	blue	0.166558	0.331605	0.131843	-0.0727328	0.191247	0.281318	-0.283541	0.129724	0.283417	-0.505591	-0.564043	0.701762	-0.213592	0.875946	0.32281	-0.819288	0.424222	-0.542108	-0.566609	0.0761321
ILMN_1677466	DUSP6	blue	0.111458	0.517525	0.0778316	-0.046354	0.185499	0.240234	-0.214306	0.133164	0.36549	-0.56618	-0.555461	0.759714	-0.280034	0.909077	0.241245	-0.875579	0.517895	-0.56584	-0.49722	-0.0362389
ILMN_1652163	DVL2	blue	0.168453	0.326057	0.228922	-0.171004	-0.0119016	0.0999504	-0.337249	0.161631	0.14152	-0.314277	-0.58317	0.486375	-0.203806	0.722131	0.401743	-0.611514	0.292327	-0.399367	-0.591202	0.220662
ILMN_2343310	DYNC2H1	blue	0.165256	0.335454	0.144138	-0.153814	0.0418322	-0.118467	0.150189	0.181614	0.635746	-0.543531	-0.462774	0.532546	-0.672593	0.828576	-0.2386	-0.879767	0.802772	-0.689397	-0.0766684	-0.156198
ILMN_1696991	DYRK1B	blue	-0.277327	0.101518	-0.202228	0.217126	0.110144	-0.216042	0.00397876	-0.0421155	-0.161181	-0.276887	-0.550831	0.18864	-0.243819	0.304085	0.235912	-0.219356	0.176441	-0.281805	-0.395698	0.305233
ILMN_2354617	DYRK1B	blue	0.116309	0.499344	0.196971	-0.125419	0.0302221	-0.166256	-0.1432	0.0523888	-0.0795482	-0.281646	-0.660843	0.291232	-0.28658	0.437606	0.338496	-0.32095	0.190215	-0.358964	-0.501189	0.332753
ILMN_2078466	DZIP1L	blue	0.216503	0.204698	0.295528	-0.245431	0.0250801	0.00115079	0.00962091	-0.0186014	0.254162	-0.334729	-0.231923	0.222182	-0.296723	0.434762	-0.0150028	-0.436837	0.389257	-0.347918	-0.0937593	0.244169
ILMN_1798210	E2F7	blue	0.296845	0.0787332	0.182174	-0.224173	-0.175886	0.27374	-0.171225	0.354027	0.615706	-0.204635	-0.146572	0.453667	-0.255875	0.699848	-0.071403	-0.723735	0.454932	-0.508185	-0.110528	-0.191886
ILMN_1769839	ECAT11	blue	-0.0205498	0.905307	-0.0334708	0.0688813	0.276802	0.0823084	-0.0409458	-0.00511245	0.368115	-0.694003	-0.586429	0.699266	-0.428514	0.875691	0.0794257	-0.877496	0.634035	-0.465837	-0.401984	-0.0854596
ILMN_2206645	ECD	blue	0.356519	0.0328173	0.357958	-0.355996	-0.0723439	0.367339	-0.169486	0.179851	0.649623	-0.505928	-0.168936	0.668566	-0.208484	0.808339	0.0556689	-0.836951	0.559454	-0.395476	-0.155439	-0.177288
ILMN_1672174	ECE1	blue	-0.123518	0.472939	-0.100202	0.100466	0.156669	0.254212	-0.163654	0.00306353	0.076598	-0.159463	-0.137867	0.281603	0.0696792	0.307823	0.220239	-0.285943	0.0988247	-0.153261	-0.226232	-0.00996452
ILMN_2167011	ECHDC1	blue	0.635458	3.12721e-05	0.58158	-0.613292	-0.395655	0.571292	-0.380866	0.391654	0.499698	0.163712	0.381069	0.274649	0.311802	0.252386	0.100837	-0.252256	-0.0329981	0.0489786	0.0667618	-0.473488
ILMN_2329735	ECM1	blue	0.254889	0.133546	0.264321	-0.251509	-0.00138083	0.123567	-0.175769	0.129025	0.315797	-0.325137	-0.320603	0.528241	-0.177293	0.542215	0.117703	-0.541416	0.315356	-0.185973	-0.261867	-0.0143598
ILMN_1761820	EDARADD	blue	0.327287	0.0513601	0.317699	-0.272482	0.024919	0.200953	-0.185723	0.207735	0.496421	-0.509394	-0.462459	0.702267	-0.342488	0.876628	0.138176	-0.859685	0.563164	-0.571079	-0.354573	-0.0647913
ILMN_2358886	EDN3	blue	0.278252	0.100336	0.261264	-0.259527	0.123399	0.155559	-0.0957782	0.0833102	0.478933	-0.588229	-0.430269	0.669024	-0.347599	0.822431	0.0645137	-0.817093	0.574504	-0.3448	-0.302747	-0.242496
ILMN_1703205	EDN3	blue	0.267962	0.114089	0.254469	-0.24117	0.146319	0.191393	-0.0522598	0.0137531	0.461279	-0.601202	-0.320604	0.608935	-0.290462	0.743088	0.0228324	-0.752717	0.540219	-0.216299	-0.238599	-0.275247
ILMN_2347917	EED	blue	0.272323	0.108096	0.223878	-0.27495	-0.24005	0.300552	-0.276412	0.492511	0.595345	-0.201707	-0.264565	0.685946	-0.20119	0.809496	0.128071	-0.782241	0.43794	-0.563962	-0.27496	-0.437069
ILMN_1710150	EED	blue	0.411491	0.0126535	0.378928	-0.386158	-0.296559	0.369938	-0.41787	0.499574	0.542575	-0.133858	-0.273477	0.631898	-0.126385	0.80918	0.241213	-0.766357	0.356598	-0.58908	-0.357005	-0.0615807
ILMN_1755051	EFHC1	blue	0.31449	0.0617534	0.197974	-0.247184	-0.182595	0.171421	-0.0618614	0.385733	0.742675	-0.29463	-0.147611	0.584818	-0.410776	0.758151	-0.187937	-0.831429	0.624395	-0.631347	-0.00876487	-0.200061
ILMN_1755710	EFNA4	blue	0.138012	0.422148	0.150029	-0.071518	0.216062	-0.0477016	-0.157759	-0.000935042	0.142045	-0.468526	-0.638667	0.403498	-0.336178	0.708338	0.233572	-0.627791	0.397425	-0.373429	-0.504278	0.0216912
ILMN_1665696	EFNA4	blue	0.0148728	0.931393	-0.0533613	-0.00920973	-0.121339	0.184069	-0.225534	0.344394	0.400058	-0.2203	-0.306067	0.58848	-0.172244	0.691388	0.155834	-0.651839	0.364949	-0.423078	-0.31786	-0.393375
ILMN_1729167	EFTUD1	blue	0.00562691	0.974017	0.042394	-0.0182699	-0.0418423	0.16052	-0.203936	0.159655	0.256349	-0.343376	-0.375439	0.510704	-0.199342	0.64004	0.244833	-0.586244	0.354883	-0.449744	-0.357823	-0.0352374
ILMN_2404629	EFTUD1	blue	0.0747267	0.664911	0.123909	-0.088823	0.0966119	0.117475	-0.218574	0.0782039	0.230332	-0.445477	-0.489903	0.501235	-0.216561	0.715223	0.296369	-0.635724	0.371166	-0.345235	-0.456542	-0.0633655
ILMN_1669898	EGFL7	blue	0.333301	0.0469844	0.332744	-0.403383	-0.230552	0.151185	-0.101809	0.314869	0.619455	-0.320455	-0.214441	0.695527	-0.364636	0.69975	-0.0675233	-0.743939	0.574053	-0.48068	-0.0926522	-0.236838
ILMN_2384770	EGFLAM	blue	0.0648534	0.707078	0.0732821	-0.018049	0.256226	0.118847	-0.0657473	-0.0109768	0.29174	-0.630723	-0.532863	0.653448	-0.325721	0.766242	0.133224	-0.754743	0.520864	-0.376874	-0.396351	-0.0785855
ILMN_2354391	EGLN2	blue	0.0529238	0.759185	0.101824	-0.0347225	0.2439	-0.0578982	0.034404	-0.0676596	0.240328	-0.539162	-0.456238	0.42604	-0.368302	0.59768	0.0266899	-0.58555	0.471619	-0.236514	-0.274752	-0.155047
ILMN_1743199	EGR2	blue	0.0904585	0.59981	0.140489	0.0182165	0.37997	0.0972096	-0.0741977	-0.184715	0.186123	-0.677595	-0.561317	0.357183	-0.302151	0.755207	0.207727	-0.69471	0.479666	-0.415197	-0.430601	0.101501
ILMN_1812273	EHMT1	blue	-0.140545	0.413598	-0.183802	0.1311	-0.0099223	0.196394	-0.136391	0.262307	0.248212	-0.159104	-0.22246	0.473076	-0.0758292	0.499423	0.146569	-0.479733	0.259873	-0.481607	-0.228537	-0.17928
ILMN_2330410	EIF3S8	blue	0.113327	0.510479	0.110719	-0.07405	0.14521	-0.00079987	-0.042309	0.0555591	0.343931	-0.496828	-0.501553	0.398098	-0.407907	0.733405	0.0614448	-0.690788	0.514421	-0.408899	-0.307357	-0.153726
ILMN_2050761	EIF4E	blue	0.594849	0.000130154	0.570422	-0.567813	-0.431644	0.555966	-0.587215	0.573368	0.416756	0.233193	0.0467858	0.437225	0.209093	0.499405	0.367168	-0.427271	-0.00106641	-0.401788	-0.269145	-0.1058
ILMN_1738326	EIF4E2	blue	0.11594	0.500716	0.0932955	-0.0943771	0.102091	0.250364	-0.274071	0.0439422	0.249809	-0.462041	-0.421674	0.604947	-0.146338	0.747018	0.281565	-0.694885	0.375101	-0.266834	-0.471466	-0.000284424
ILMN_1728083	EIF4EBP2	blue	0.214964	0.208013	0.130721	-0.109911	-0.100361	0.510635	-0.643073	0.379778	0.142409	-0.158401	-0.465296	0.780742	0.139165	0.75725	0.64116	-0.638312	0.0740653	-0.495965	-0.727965	0.141777
ILMN_1772486	ELF2	blue	0.451303	0.00573246	0.423354	-0.468353	-0.394498	0.532833	-0.315301	0.451369	0.654641	-0.0524061	0.206081	0.556579	0.0812052	0.519706	0.0741242	-0.549797	0.252697	-0.337122	0.0168829	-0.277218
ILMN_1736048	ELL	blue	0.0835482	0.628069	0.172709	-0.095059	0.196749	0.220813	-0.24852	-0.121243	-0.0224161	-0.40222	-0.40912	0.311645	-0.00564615	0.492152	0.412566	-0.380856	0.141766	-0.1499	-0.479274	0.143043
ILMN_2111187	ELOVL6	blue	0.0760732	0.659234	0.117987	-0.0429748	0.401894	0.0185747	0.0260752	-0.160179	0.351649	-0.73814	-0.574624	0.452504	-0.420788	0.842136	0.0419209	-0.818088	0.621599	-0.297788	-0.368136	-0.199452
ILMN_1750102	EME1	blue	0.174804	0.307875	0.161643	-0.120481	0.158068	-0.02851	0.0831441	0.0736474	0.554928	-0.560159	-0.400415	0.400604	-0.546672	0.814755	-0.145072	-0.830967	0.711302	-0.565701	-0.138345	-0.193572
ILMN_1797074	EMG1	blue	0.634804	3.20503e-05	0.512542	-0.541667	-0.307027	0.763188	-0.549619	0.392572	0.485707	0.0465661	0.257706	0.492008	0.328978	0.513031	0.278829	-0.492759	0.0255972	-0.162894	-0.194609	-0.0922234
ILMN_1711439	EMILIN1	blue	0.1729	0.313258	0.165499	-0.166535	0.29738	-0.0624726	0.135102	-0.115405	0.3914	-0.709134	-0.489032	0.556432	-0.494082	0.710054	-0.109858	-0.737722	0.648267	-0.215746	-0.211983	-0.239587
ILMN_1772644	EML3	blue	0.52221	0.0010874	0.548253	-0.573135	-0.462901	0.221515	-0.328388	0.350276	0.368139	0.0546341	-0.00495445	0.291323	-0.0574769	0.365809	0.168866	-0.333974	0.168613	-0.410086	-0.0798025	0.210515
ILMN_1718297	EML4	blue	0.0493145	0.77517	0.0371498	-0.0189663	0.178664	0.0767029	0.0474578	0.0544524	0.561454	-0.697858	-0.474582	0.652109	-0.523032	0.901402	-0.077987	-0.939913	0.757473	-0.553294	-0.219442	-0.127925
ILMN_1685318	EN2	blue	0.213044	0.212203	0.194378	-0.212761	-0.115132	0.316031	-0.280875	0.371716	0.556417	-0.398495	-0.411617	0.807383	-0.271366	0.93477	0.19898	-0.913894	0.547494	-0.675761	-0.383799	-0.0930281
ILMN_1779147	ENC1	blue	0.25323	0.136179	0.0574304	-0.073764	-0.238139	0.419997	-0.442295	0.468606	0.10761	0.220467	-0.101294	0.356924	0.203485	0.289247	0.327844	-0.233071	-0.15797	-0.427831	-0.344553	0.134532
ILMN_1758852	ENTPD7	blue	0.102233	0.552977	0.0410425	-0.0151232	0.222458	0.308961	-0.200811	0.0793566	0.272958	-0.402132	-0.324401	0.536735	-0.07615	0.675094	0.180484	-0.641635	0.314003	-0.255678	-0.372744	-0.326724
ILMN_2166865	ENY2	blue	0.169399	0.323306	0.0627398	-0.0511932	-0.153779	0.468056	-0.617109	0.41329	0.0891824	0.0205894	-0.353526	0.52179	0.187273	0.618755	0.591581	-0.484111	-0.0400117	-0.43206	-0.649455	0.104785
ILMN_2323427	EPB41	blue	-0.0678541	0.694164	-0.00936455	0.0266551	0.175889	0.0399312	0.149012	-0.0503152	0.427206	-0.512579	-0.2167	0.248086	-0.356061	0.583117	-0.125044	-0.606269	0.56075	-0.428609	-0.0159825	-0.102265
ILMN_2043306	EPB41L5	blue	0.119812	0.48642	0.137489	-0.108314	0.111637	0.0620007	0.157135	0.0805065	0.688492	-0.648266	-0.273713	0.517128	-0.520222	0.820923	-0.221274	-0.877911	0.775464	-0.48765	-0.0181184	-0.391342
ILMN_1672022	EPHA4	blue	-0.178821	0.296717	-0.139401	0.331148	0.404739	0.0131517	-0.00204361	-0.211902	-0.0657599	-0.466866	-0.464729	0.0678455	-0.177389	0.452028	0.2219	-0.375736	0.24087	-0.348444	-0.38005	0.187168
ILMN_2214910	EPHB4	blue	0.37785	0.0230834	0.321681	-0.332609	-0.200122	0.48063	-0.56768	0.459382	0.375285	-0.180215	-0.406112	0.770647	0.00532118	0.869128	0.490438	-0.769248	0.234267	-0.530426	-0.614829	0.00504617
ILMN_1802646	EPHB6	blue	0.188062	0.272036	0.27385	-0.218909	0.0539464	0.0436525	0.0873479	0.0542382	0.567868	-0.596306	-0.314438	0.469394	-0.496953	0.741306	-0.0875711	-0.767891	0.697803	-0.569224	-0.060645	-0.0869433
ILMN_1815519	EPN2	blue	0.055271	0.748842	0.0531428	0.00878854	0.0740046	-0.0955919	-0.133424	0.0772305	-0.158844	-0.162767	-0.510487	0.353925	-0.132252	0.239263	0.289451	-0.169043	0.0360219	-0.220832	-0.42062	0.239053
ILMN_1718706	ERAL1	blue	0.185212	0.2795	0.174294	-0.14134	0.0970621	0.452313	-0.319857	0.0170755	0.302254	-0.380518	-0.205684	0.395509	0.0230991	0.68629	0.263736	-0.640468	0.282891	-0.264541	-0.369517	0.0673858
ILMN_1652749	ERF	blue	0.291082	0.0850017	0.302248	-0.283533	-0.150525	0.349756	-0.380437	0.33146	0.440614	-0.300535	-0.39384	0.670371	-0.176794	0.869097	0.312301	-0.811092	0.414847	-0.584908	-0.461448	0.0702763
ILMN_1781795	ERH	blue	0.0950602	0.581302	0.0680996	0.0282132	0.307007	0.135037	0.0327608	-0.193677	0.242771	-0.489639	-0.230158	0.212163	-0.219542	0.495511	-0.0625254	-0.532189	0.413111	-0.175466	-0.125644	0.113779
ILMN_1698404	ERN1	blue	-0.152908	0.373293	0.0338497	0.0834275	0.594444	-0.131389	0.147761	-0.528921	-0.118731	-0.68485	-0.45766	0.0964068	-0.184304	0.345724	0.141637	-0.296862	0.289682	0.130335	-0.307749	0.054489
ILMN_1742145	ESPL1	blue	-0.157663	0.358435	-0.119175	0.16673	0.376864	-0.311274	0.227478	-0.143029	0.25092	-0.720214	-0.746809	0.374503	-0.684308	0.76343	-0.0980484	-0.748402	0.720512	-0.498549	-0.312531	-0.0538513
ILMN_1718924	ETFA	blue	0.168851	0.324896	0.0920051	-0.174161	-0.147633	0.414843	-0.140977	0.277163	0.601245	-0.212545	0.150697	0.473938	-0.0286171	0.565175	-0.0483823	-0.601298	0.357124	-0.21891	0.00746444	-0.489793
ILMN_2122103	ETS1	blue	0.322154	0.0553472	0.361517	-0.325561	0.122654	0.220392	-0.217833	0.0553836	0.382806	-0.59879	-0.502921	0.696413	-0.238877	0.841733	0.23976	-0.800114	0.486959	-0.33124	-0.446806	-0.0660026
ILMN_1720158	ETS2	blue	0.0708801	0.681227	0.0487019	-0.0414674	0.22439	-0.0772617	0.193533	-0.000468925	0.524478	-0.704297	-0.442585	0.613949	-0.572803	0.753953	-0.207791	-0.81174	0.735716	-0.367152	-0.118857	-0.396684
ILMN_2341661	ETV4	blue	0.249503	0.142238	0.112648	-0.0595321	0.215476	0.358591	-0.202108	0.06068	0.342097	-0.47426	-0.307549	0.594886	-0.152368	0.746444	0.143215	-0.737308	0.390339	-0.348428	-0.379932	-0.10808
ILMN_1739222	ETV5	blue	0.256944	0.130334	0.174359	-0.163747	-0.019116	0.468693	-0.376442	0.325033	0.472964	-0.382639	-0.357743	0.821497	-0.0998926	0.892616	0.298995	-0.865276	0.407003	-0.56339	-0.463312	-0.084161
ILMN_1723260	ETV5	blue	0.193723	0.257601	0.147748	-0.118138	0.183359	0.305918	-0.237312	0.0918479	0.347644	-0.53337	-0.45824	0.722664	-0.197395	0.840182	0.236777	-0.818766	0.457772	-0.446999	-0.467486	0.0356318
ILMN_1789596	ETV6	blue	0.410879	0.0127993	0.483436	-0.476977	0.100073	-0.0940285	0.0492056	-0.00128158	0.395149	-0.476226	-0.374959	0.342264	-0.421473	0.5838	-0.0492697	-0.581408	0.525487	-0.319944	-0.134622	0.0104849
ILMN_1673721	EXO1	blue	0.24505	0.149732	0.239482	-0.252435	-0.0797711	0.0422284	0.0676439	0.217006	0.732715	-0.475026	-0.261562	0.466639	-0.555299	0.843505	-0.22681	-0.883246	0.772838	-0.596477	-0.015791	-0.336749
ILMN_2351916	EXO1	blue	0.0703223	0.683605	0.0697475	-0.0766748	-0.0332341	0.0962152	0.0823934	0.19052	0.694444	-0.457685	-0.184618	0.425881	-0.478914	0.788316	-0.225133	-0.838632	0.733674	-0.563289	0.0245885	-0.346426
ILMN_1815012	EXOC7	blue	-0.243553	0.152315	-0.0912438	0.212376	0.397884	-0.420744	0.168887	-0.29448	-0.21639	-0.521881	-0.73434	0.149208	-0.458373	0.322712	0.128287	-0.264436	0.326094	-0.218205	-0.3893	0.398497
ILMN_1670796	EXOSC10	blue	0.124156	0.470634	0.0937286	-0.00525578	0.0891527	0.255193	-0.552864	0.171298	-0.193796	-0.0316243	-0.506724	0.348691	0.165603	0.483114	0.657519	-0.313685	-0.140738	-0.290925	-0.762894	0.348939
ILMN_1734194	EXOSC3	blue	0.159852	0.351714	0.138056	-0.0982673	0.0632566	0.434867	-0.385125	0.194525	0.356064	-0.396749	-0.384889	0.614856	-0.0410368	0.87166	0.352083	-0.797317	0.341674	-0.391713	-0.527317	-0.129405
ILMN_1708936	EXOSC3	blue	0.0573723	0.739618	0.0255622	0.00157898	0.152488	0.39602	-0.316513	0.136607	0.346108	-0.47731	-0.438912	0.656066	-0.120917	0.897473	0.313269	-0.838703	0.421696	-0.493664	-0.513607	-0.0980902
ILMN_1670218	EXOSC6	blue	0.26049	0.124929	0.211856	-0.230154	-0.327399	0.78477	-0.615252	0.389882	0.317728	0.112691	0.217011	0.508073	0.464545	0.421789	0.43795	-0.377241	-0.104897	-0.147746	-0.276887	-0.0774637
ILMN_1756162	EXOSC8	blue	0.114562	0.505853	0.103508	-0.118242	-0.0356606	0.0139692	0.121761	0.168772	0.711945	-0.518149	-0.270172	0.447587	-0.586878	0.813538	-0.27489	-0.877616	0.791404	-0.62402	0.0136918	-0.243459
ILMN_2129927	EXT1	blue	0.0380003	0.825844	-0.0768748	0.0179363	-0.240779	0.464171	-0.543934	0.483921	0.131594	0.0513367	-0.258712	0.750867	0.212858	0.511831	0.482519	-0.453783	-0.0326282	-0.332814	-0.537013	0.0766845
ILMN_1761259	EXT2	blue	0.486476	0.00262589	0.384201	-0.365903	-0.0069911	0.437972	-0.297947	0.151901	0.227282	-0.0786531	0.145447	0.400705	0.247156	0.265117	0.185093	-0.252871	-0.0430149	0.164008	-0.167078	-0.276475
ILMN_2328029	EXT2	blue	0.376748	0.0235195	0.306036	-0.295118	-0.0444951	0.478064	-0.421816	0.218701	0.185406	-0.0634436	0.00714254	0.515095	0.311458	0.354716	0.359317	-0.306056	-0.087483	0.121763	-0.329578	-0.2848
ILMN_1797950	EXTL2	blue	-0.369726	0.0264616	-0.300044	0.354054	0.468367	-0.136395	0.242567	-0.272049	0.114976	-0.64428	-0.422861	0.203496	-0.319931	0.481594	-0.0364711	-0.466225	0.457874	-0.122089	-0.186264	-0.359136
ILMN_1807554	EYA1	blue	0.0939086	0.58591	0.0516615	-0.045391	0.200692	0.090164	-0.198735	0.10707	0.199285	-0.526516	-0.644003	0.734239	-0.28668	0.777238	0.298253	-0.707306	0.402779	-0.432208	-0.561079	-0.120815
ILMN_1652913	EZH2	blue	0.0514288	0.765795	-0.0618936	0.0328835	-0.0458438	0.3227	-0.176452	0.311129	0.532052	-0.287428	-0.198296	0.521611	-0.186047	0.768793	0.0360292	-0.772185	0.451627	-0.548695	-0.219745	-0.284881
ILMN_1708105	EZH2	blue	0.129688	0.450935	0.0468947	-0.00582331	0.031919	0.236967	-0.200538	0.240807	0.461499	-0.399364	-0.412793	0.52845	-0.310342	0.88253	0.118559	-0.850937	0.525543	-0.65461	-0.365182	-0.100361
ILMN_2364529	EZH2	blue	0.142175	0.408149	0.0605606	-0.0451249	-0.0426947	0.345567	-0.267275	0.296721	0.502758	-0.325963	-0.314321	0.53174	-0.198459	0.861559	0.155666	-0.826098	0.455096	-0.595133	-0.343893	-0.174675
ILMN_2342033	F11R	blue	-0.0559895	0.745684	-0.084681	-0.00376989	0.0227363	-0.0617191	-0.0619205	0.126822	0.223698	-0.177152	-0.262141	0.433965	-0.203514	0.366386	-0.0305799	-0.389389	0.25882	-0.0917351	-0.169778	-0.301164
ILMN_2246661	FAHD1	blue	-0.114911	0.504548	0.029625	0.149836	0.704496	-0.123241	0.165245	-0.649941	-0.200135	-0.715954	-0.45182	-0.0414748	-0.183401	0.318483	0.100927	-0.260738	0.25615	0.280565	-0.333877	0.0246452
ILMN_2102951	FAHD2A	blue	0.134312	0.434814	0.190363	-0.135966	0.162612	-0.129986	0.155806	-0.0209334	0.534447	-0.680803	-0.506591	0.428565	-0.662245	0.822924	-0.172514	-0.854447	0.802164	-0.559387	-0.134302	-0.0290983
ILMN_1733863	FAM100A	blue	0.0178775	0.917576	0.0711117	0.0540545	0.390382	-0.0378218	0.0535978	-0.258847	0.0459607	-0.654822	-0.556306	0.320521	-0.322522	0.557768	0.150176	-0.516186	0.403725	-0.228007	-0.39638	0.184869
ILMN_1807201	FAM104A	blue	0.48816	0.00252431	0.438042	-0.526355	-0.506011	0.344678	-0.281153	0.617465	0.671534	0.0514927	0.0483292	0.586332	-0.0675029	0.51781	0.0496162	-0.531825	0.260101	-0.449321	-0.0170917	-0.370149
ILMN_1743316	FAM109A	blue	0.00971163	0.955171	0.105709	0.0164497	0.34935	0.153592	-0.101636	-0.185923	0.0627193	-0.559991	-0.429932	0.350481	-0.116276	0.560814	0.30288	-0.495608	0.297588	-0.2155	-0.413738	0.131819
ILMN_2410038	FAM111A	blue	0.0959035	0.577938	0.155232	-0.0788253	0.251502	-0.122029	0.222295	-0.139396	0.507817	-0.743843	-0.460879	0.309765	-0.636333	0.784709	-0.206027	-0.82032	0.800828	-0.535412	-0.0835318	-0.0160087
ILMN_1778845	FAM111A	blue	0.0315417	0.855099	0.0742759	0.0104493	0.335645	-0.0211255	0.141178	-0.169539	0.415031	-0.759264	-0.490924	0.381526	-0.522167	0.805832	-0.0865499	-0.82012	0.723428	-0.465682	-0.206119	-0.0488423
ILMN_1762622	FAM111B	blue	0.217284	0.203029	0.188878	-0.196642	-0.0610311	0.232285	0.017097	0.234054	0.682876	-0.380999	-0.078416	0.397379	-0.335813	0.712328	-0.15625	-0.747878	0.610938	-0.619556	0.0533091	-0.324987
ILMN_2163306	FAM120A	blue	0.239245	0.159928	0.180069	-0.151968	0.0785419	0.0804873	0.116625	0.106968	0.650366	-0.492302	-0.199355	0.408228	-0.457167	0.698214	-0.280218	-0.776401	0.66025	-0.39062	0.0248692	-0.359647
ILMN_2189605	FAM122B	blue	0.261629	0.123229	0.082735	-0.091346	-0.0735475	0.271525	-0.132209	0.351432	0.562283	-0.179999	-0.110878	0.460772	-0.222509	0.624988	-0.0999259	-0.666181	0.394788	-0.501674	-0.0892787	-0.280333
ILMN_1679130	FAM26C	blue	-0.0822399	0.63348	-0.10289	0.126505	0.260553	-0.224041	0.175959	-0.207914	0.0327175	-0.350078	-0.344943	0.017988	-0.363659	0.277612	-0.152824	-0.275592	0.331415	-0.163816	-0.0956347	-0.0119497
ILMN_1807807	FAM33A	blue	-0.0212729	0.901991	-0.0183916	0.132469	0.531133	-0.0212037	0.00349118	-0.310868	0.0713895	-0.699951	-0.628175	0.28104	-0.324374	0.68058	0.121431	-0.626565	0.448062	-0.155693	-0.454562	-0.0394488
ILMN_1808011	FAM46B	blue	0.331993	0.0479101	0.209039	-0.262599	-0.206074	0.541914	-0.664012	0.509872	0.193312	0.0214901	-0.345168	0.80881	0.186493	0.649848	0.557786	-0.564371	-0.00693034	-0.4544	-0.632203	0.158174
ILMN_2122374	FAM49B	blue	0.54036	0.000668933	0.454941	-0.452584	0.0165816	0.259279	-0.262238	0.215084	0.32343	-0.150274	-0.176133	0.378124	-0.0638186	0.516422	0.145501	-0.473831	0.182738	-0.25954	-0.263221	-0.150888
ILMN_1744508	FAM53C	blue	0.0985844	0.567303	0.238397	-0.148961	0.129814	0.0684855	-0.164846	-0.0322206	0.188986	-0.410298	-0.429791	0.30429	-0.190982	0.611736	0.266741	-0.52954	0.356506	-0.289037	-0.360712	-0.0240438
ILMN_1673899	FAM57A	blue	-0.189143	0.269238	-0.408627	0.300486	-0.200901	0.406628	-0.322129	0.451387	0.138977	0.16916	0.0124929	0.573292	0.159379	0.257442	0.193532	-0.279115	-0.0365255	-0.415493	-0.221026	-0.0136097
ILMN_1770623	FAM58A	blue	0.392559	0.0178761	0.350702	-0.230901	0.0111747	0.204447	-0.181423	0.133969	0.299208	-0.322026	-0.335934	0.358464	-0.249211	0.638327	0.149515	-0.605272	0.358245	-0.537268	-0.319607	0.249163
ILMN_1728972	FAM64A	blue	0.290056	0.0861566	0.243486	-0.256067	-0.0673496	0.0793316	0.0657371	0.22672	0.719223	-0.420121	-0.221593	0.413109	-0.525755	0.796792	-0.252388	-0.838547	0.726883	-0.619323	0.0213589	-0.344977
ILMN_1719870	FAM72A	blue	0.0874955	0.61186	0.111679	-0.146382	-0.0662899	-0.204753	0.178842	0.212212	0.615044	-0.433303	-0.414808	0.379936	-0.686827	0.730163	-0.266784	-0.76161	0.760654	-0.667005	0.00348405	-0.29356
ILMN_2215881	FAM7A2	blue	0.399162	0.0158805	0.309093	-0.238813	-0.105915	0.35384	-0.459782	0.306724	0.156294	-0.0638794	-0.272708	0.474405	0.0731593	0.524441	0.406995	-0.450841	0.0282653	-0.376765	-0.483316	0.33228
ILMN_1804117	FAM89B	blue	-0.381257	0.021777	-0.348138	0.474696	0.671728	-0.510121	0.247875	-0.472387	-0.492942	-0.50072	-0.785111	-0.044268	-0.371838	0.169716	0.124155	-0.0717999	0.158802	-0.00645397	-0.468414	0.116385
ILMN_1761981	FAM96A	blue	-0.0215917	0.90053	-0.0186216	-0.0221965	-0.037318	0.0980185	-0.1259	0.260842	0.342392	-0.293612	-0.330633	0.559735	-0.230617	0.624756	0.162999	-0.584964	0.372926	-0.500966	-0.282613	-0.228609
ILMN_2367428	FAM96A	blue	-0.239745	0.15903	-0.174878	0.230726	0.336622	-0.227543	0.125677	-0.195748	-0.0481173	-0.422997	-0.493403	0.163992	-0.36713	0.376118	0.0366523	-0.351238	0.344995	-0.298142	-0.27755	0.246975
ILMN_1735453	FAM98A	blue	0.33645	0.0448159	0.215407	-0.295283	-0.134507	0.462903	-0.362845	0.276468	0.320652	-0.0242551	0.0354761	0.482068	0.169015	0.397356	0.177269	-0.401617	0.0399514	-0.0228974	-0.228167	-0.194446
ILMN_1726756	FANCB	blue	0.269701	0.11167	0.162496	-0.0407026	0.226894	0.206732	-0.159012	-0.128544	0.0606806	-0.240514	-0.140932	0.0751661	-0.0137215	0.346148	0.109246	-0.316558	0.126897	-0.109942	-0.232054	0.117404
ILMN_1698252	FANCB	blue	-0.0254191	0.883009	-0.0925305	0.205762	0.275905	0.222225	-0.278956	0.0355164	0.115925	-0.414518	-0.549459	0.419207	-0.137493	0.737782	0.340099	-0.649554	0.27756	-0.397915	-0.577876	0.0326187
ILMN_2235137	FANCD2	blue	0.0157569	0.927325	-0.0293811	-0.00315692	0.00175381	-0.0625991	0.124088	0.204345	0.612144	-0.463262	-0.364591	0.45324	-0.596012	0.797099	-0.233733	-0.833009	0.748617	-0.65765	-0.055921	-0.321542
ILMN_1712122	FANCD2	blue	0.252848	0.136791	0.229988	-0.243944	-0.128622	0.123959	-0.0424054	0.319814	0.67989	-0.385377	-0.291136	0.553771	-0.469745	0.825146	-0.0969631	-0.853041	0.659903	-0.67062	-0.112291	-0.126816
ILMN_1758728	FANCG	blue	0.190657	0.265354	0.212103	-0.188194	-0.0303708	0.0710318	-0.108876	0.211563	0.526407	-0.500925	-0.499642	0.576138	-0.482226	0.910228	0.0648516	-0.888873	0.663996	-0.680987	-0.309604	-0.00185631
ILMN_1712040	FARP1	blue	0.270398	0.110712	0.164309	-0.19952	-0.0918416	0.360764	-0.218431	0.206367	0.441499	-0.207167	0.0105606	0.473594	-0.00726133	0.531296	0.0523252	-0.539019	0.286003	-0.211649	-0.114965	-0.421768
ILMN_1678353	FARP1	blue	0.256423	0.131143	0.250798	-0.238644	0.084932	-0.138765	0.178105	0.0973587	0.61283	-0.591893	-0.428304	0.497377	-0.666682	0.788938	-0.24412	-0.824242	0.791907	-0.54226	-0.0546261	-0.379048
ILMN_1719205	FBL	blue	0.424609	0.00984646	0.38405	-0.410871	-0.290132	0.331988	-0.512471	0.420115	0.300588	-0.00439684	-0.299252	0.48962	-0.0328993	0.657912	0.388319	-0.554525	0.172242	-0.529334	-0.446402	0.0633123
ILMN_1700541	FBLN1	blue	0.0462339	0.788887	0.000240252	-0.024219	0.150761	-0.0968197	-0.0990163	0.123036	0.187793	-0.46173	-0.689319	0.691665	-0.398473	0.703491	0.139355	-0.661496	0.449629	-0.320542	-0.476084	-0.254193
ILMN_1672536	FBLN1	blue	0.146923	0.392507	0.0757812	-0.104333	0.116948	-0.0645041	-0.110043	0.157656	0.272495	-0.466566	-0.663536	0.683689	-0.418875	0.750502	0.10557	-0.71253	0.47874	-0.349911	-0.450588	-0.289745
ILMN_1722713	FBLN1	blue	-0.0707602	0.681738	-0.133351	0.0976303	0.224135	-0.0682754	-0.0614592	0.0635276	0.182168	-0.486334	-0.623381	0.678982	-0.352433	0.673488	0.0904631	-0.651363	0.443178	-0.231734	-0.439775	-0.347174
ILMN_1670899	FBN2	blue	0.44904	0.00601147	0.342328	-0.340981	-0.261284	0.35204	-0.337274	0.501564	0.600772	-0.115515	-0.203046	0.546152	-0.175503	0.771638	0.113165	-0.749338	0.370709	-0.60091	-0.253479	-0.143514
ILMN_1719755	FBN3	blue	0.0946655	0.58288	0.0668708	-0.076553	0.0694898	-0.100816	0.128192	0.166077	0.612192	-0.608748	-0.523991	0.622544	-0.686516	0.878998	-0.19015	-0.925494	0.82406	-0.705321	-0.146327	-0.183529
ILMN_1794260	FBXL10	blue	0.285472	0.0914677	0.233484	-0.235831	0.0556436	0.0957976	0.124063	0.120669	0.698998	-0.584871	-0.220567	0.570478	-0.497814	0.76324	-0.247894	-0.834589	0.73689	-0.464353	0.0264315	-0.443258
ILMN_1754489	FBXL20	blue	-0.157544	0.358801	-0.0244962	0.132531	0.340911	-0.0931854	-0.111187	-0.170836	-0.0941214	-0.544381	-0.711012	0.325749	-0.237606	0.602409	0.384149	-0.47104	0.294696	-0.244971	-0.589778	0.0282851
ILMN_1717252	FBXL21	blue	0.0906953	0.598851	0.0387166	0.0569707	0.25061	0.0150373	0.104412	-0.120369	0.210082	-0.444874	-0.245067	0.189054	-0.328241	0.4518	-0.0652459	-0.460024	0.412107	-0.345343	-0.121566	-0.00124828
ILMN_1733164	FBXO11	blue	0.442774	0.00684556	0.366422	-0.432947	-0.533496	0.734917	-0.488022	0.618538	0.644549	0.178405	0.348042	0.505889	0.288953	0.487027	0.203045	-0.484469	0.068347	-0.359266	-0.0368264	-0.319378
ILMN_2045911	FBXO28	blue	-0.211735	0.215091	-0.246412	0.273111	0.206895	0.306874	-0.070003	0.0376008	0.324161	-0.475615	-0.255359	0.519158	-0.118661	0.649737	0.0916212	-0.662806	0.406823	-0.363341	-0.256615	-0.210518
ILMN_1729175	FBXO3	blue	-0.137082	0.425312	-0.272606	0.288095	0.221721	0.163307	-0.233575	0.134208	-0.010984	-0.163464	-0.39811	0.416931	0.00386206	0.478605	0.280277	-0.411473	0.0870183	-0.269044	-0.490848	-0.171829
ILMN_2168992	FBXO30	blue	0.602919	9.9556e-05	0.581501	-0.642123	-0.517881	0.444204	-0.480556	0.609778	0.581804	0.0678761	-0.0225569	0.607274	0.0635897	0.581232	0.253846	-0.540961	0.149254	-0.354164	-0.210824	-0.260047
ILMN_2362293	FBXO38	blue	0.341043	0.0417981	0.313299	-0.363721	-0.333613	0.0283662	-0.138501	0.44887	0.508229	-0.0741554	-0.189222	0.393492	-0.287163	0.545993	-0.00925948	-0.526226	0.36168	-0.449993	-0.104475	-0.266735
ILMN_2350266	FBXO46	blue	-0.00364955	0.983146	0.00588527	0.0992186	0.132872	0.362401	-0.20656	-0.00435079	0.216845	-0.390949	-0.227278	0.31689	0.00770881	0.602591	0.261577	-0.548807	0.247628	-0.246151	-0.34976	-0.0109062
ILMN_2121555	FBXO5	blue	0.175215	0.306723	0.120905	-0.17773	-0.219344	0.122933	-0.0557139	0.422512	0.698044	-0.256058	-0.191636	0.539915	-0.403852	0.746512	-0.142603	-0.777652	0.593161	-0.624867	-0.0361503	-0.43411
ILMN_1745962	FBXO7	blue	0.396116	0.0167766	0.392959	-0.413058	-0.361723	0.522573	-0.550775	0.430352	0.314726	0.00947072	-0.0930173	0.631412	0.178506	0.551409	0.437481	-0.487389	0.078342	-0.338613	-0.37899	0.044181
ILMN_1671427	FBXW4	blue	0.0263053	0.87896	0.0611371	-0.0856494	-0.0820221	-0.0739486	0.0360778	0.217355	0.53222	-0.481284	-0.478347	0.604614	-0.589894	0.791084	-0.0842962	-0.820887	0.728305	-0.714564	-0.154202	-0.0383066
ILMN_1750661	FBXW9	blue	0.0830431	0.630156	0.151572	-0.0774584	0.157251	-0.423297	-0.00399506	-0.0267415	-0.137872	-0.263027	-0.710378	0.190981	-0.433704	0.352509	0.173573	-0.254628	0.249429	-0.335521	-0.417885	0.20445
ILMN_2189870	FCF1	blue	-0.117485	0.494987	-0.0458126	0.121756	0.26143	-0.0204944	0.0174467	-0.158122	0.0169213	-0.452728	-0.425418	0.236347	-0.242752	0.43455	0.164048	-0.389043	0.318378	-0.301809	-0.297665	0.227595
ILMN_2160929	FEN1	blue	0.278827	0.0996069	0.184178	-0.193052	-0.123255	0.463543	-0.322377	0.345639	0.56577	-0.265238	-0.153818	0.6016	-0.102837	0.83147	0.152862	-0.810968	0.422003	-0.517056	-0.287995	-0.227014
ILMN_1656487	FGA	blue	-0.0994766	0.563784	-0.118663	0.0577622	0.0136343	0.0844525	-0.146193	0.182638	0.226132	-0.253781	-0.379392	0.61943	-0.219437	0.543071	0.0995536	-0.547232	0.324825	-0.358972	-0.320844	-0.0970842
ILMN_2190598	FGD6	blue	-0.0503926	0.770386	-0.162128	0.110671	-0.0835243	0.374495	-0.236923	0.331583	0.423466	-0.184982	-0.113539	0.539159	-0.0474738	0.632762	0.120595	-0.633259	0.308876	-0.474505	-0.227901	-0.194945
ILMN_1699735	FGF1	blue	0.00625826	0.971103	-0.0263857	0.0104077	0.0307051	-0.026585	0.0154603	0.112207	0.242917	-0.170663	-0.236458	0.198373	-0.292262	0.350342	-0.124208	-0.377473	0.306214	-0.360328	-0.0628718	0.00296856
ILMN_1719392	FH	blue	0.235115	0.16748	0.214208	-0.25294	-0.114214	0.0103966	0.108881	0.23859	0.710557	-0.407165	-0.214893	0.420075	-0.541922	0.747729	-0.253243	-0.800874	0.727244	-0.631451	0.0400746	-0.241989
ILMN_1651776	FHOD1	blue	0.415088	0.0118237	0.441367	-0.435038	-0.172919	0.172383	-0.226372	0.310728	0.547491	-0.367063	-0.388097	0.610349	-0.329161	0.837271	0.152477	-0.80263	0.515321	-0.532152	-0.323171	-0.0347972
ILMN_1676307	FIGN	blue	-0.0214472	0.901192	-0.0175269	0.0782307	0.211464	-0.0259901	0.015267	-0.0770675	0.155854	-0.464751	-0.404247	0.318766	-0.275113	0.502774	0.0542695	-0.488212	0.377855	-0.316263	-0.239556	0.0126419
ILMN_2389114	FIGNL1	blue	-0.248048	0.144655	-0.241053	0.259312	0.150149	0.102036	0.106978	-0.00427443	0.478322	-0.510568	-0.18633	0.304877	-0.355474	0.648071	-0.150841	-0.694575	0.60033	-0.452379	-0.0240959	-0.2395
ILMN_1778152	FIGNL1	blue	-0.323121	0.0545773	-0.348477	0.382167	0.10075	0.206271	0.0279462	0.0453012	0.351024	-0.422366	-0.177881	0.346895	-0.232159	0.580973	-0.0325631	-0.61768	0.473377	-0.476815	-0.106044	-0.0644816
ILMN_1657039	FILIP1	blue	0.0279745	0.871342	0.147649	0.0150058	0.436646	-0.167351	0.0182378	-0.297939	-0.0781976	-0.555045	-0.579083	0.217504	-0.219404	0.409916	0.185162	-0.338484	0.245694	0.0758275	-0.401231	-0.100044
ILMN_1702237	FKBP1A	blue	0.108415	0.529092	0.0362117	0.0312806	0.409406	0.242437	-0.0611454	-0.0963846	0.37358	-0.661339	-0.391202	0.523477	-0.265491	0.813785	0.0611376	-0.807412	0.531606	-0.303514	-0.338952	-0.277693
ILMN_2104784	FKBP3	blue	0.0646507	0.707953	0.0829356	-0.0641492	0.243966	-0.193883	0.0397778	0.0132598	0.23042	-0.527834	-0.672131	0.422474	-0.528243	0.70458	0.0428165	-0.662018	0.534053	-0.460692	-0.380928	-0.024972
ILMN_1729130	FLJ10099	blue	0.336164	0.0450099	0.325349	-0.313675	-0.0611164	0.698082	-0.607831	0.23849	0.220405	-0.108205	-0.0716444	0.61825	0.395123	0.557544	0.542831	-0.485252	-0.0525347	-0.0612438	-0.501403	-0.0724481
ILMN_1788468	FLJ10154	blue	0.325288	0.0528845	0.292037	-0.302616	-0.385146	0.382904	-0.528595	0.555287	0.373167	-0.013832	-0.291004	0.638353	-0.00716916	0.68873	0.443703	-0.610477	0.1581	-0.631055	-0.473122	0.236966
ILMN_2186877	FLJ10213	blue	0.344463	0.0396598	0.352744	-0.294627	-0.189968	0.213358	-0.434082	0.344236	0.217133	-0.152674	-0.475503	0.540264	-0.117391	0.650643	0.416704	-0.569986	0.186827	-0.564006	-0.527669	0.468538
ILMN_1705743	FLJ10357	blue	0.27189	0.108681	0.266324	-0.207974	0.0675085	0.235351	-0.0919964	0.0633767	0.390351	-0.414253	-0.173464	0.478797	-0.12115	0.518465	0.0345296	-0.547346	0.335545	-0.12422	-0.150373	-0.099138
ILMN_1796595	FLJ11193	blue	0.302605	0.0728332	0.27288	-0.311607	-0.359481	0.476333	-0.174296	0.426689	0.673907	-0.0707723	0.26349	0.472331	-0.0111427	0.493653	-0.042346	-0.562806	0.348427	-0.498305	0.125775	-0.10798
ILMN_1714805	FLJ11806	blue	0.403709	0.0146182	0.337914	-0.289401	-0.0974996	0.286029	-0.24395	0.344578	0.499978	-0.258408	-0.28362	0.508092	-0.217181	0.772574	0.134221	-0.733693	0.39544	-0.538809	-0.308965	-0.20252
ILMN_1676555	FLJ12571	blue	0.344522	0.0396237	0.208603	-0.230642	-0.162115	0.507795	-0.512573	0.435597	0.384897	-0.106756	-0.200286	0.66779	0.0864707	0.737562	0.380506	-0.667248	0.169481	-0.408402	-0.472784	-0.213719
ILMN_1668249	FLJ12681	blue	0.125505	0.46579	0.0792904	-0.113103	-0.0391319	0.118886	-0.0766701	0.235721	0.340008	-0.272022	-0.251427	0.581802	-0.232336	0.536056	0.0745795	-0.540993	0.38124	-0.522597	-0.171568	-0.106636
ILMN_2347748	FLJ12949	blue	0.341027	0.0418086	0.254412	-0.302671	-0.399724	0.608006	-0.571752	0.540527	0.430261	0.0544147	-0.0413994	0.574231	0.158072	0.641357	0.388723	-0.574937	0.0914361	-0.471002	-0.363424	-0.0217752
ILMN_1797046	FLJ12998	blue	0.254304	0.134469	0.349581	-0.285017	0.146194	-0.025097	0.0601575	-0.0376074	0.377747	-0.550843	-0.364356	0.338035	-0.379585	0.62623	0.00511024	-0.600557	0.527065	-0.326526	-0.154783	-0.153405
ILMN_1656452	FLJ13909	blue	0.359984	0.0310399	0.312778	-0.305908	-0.40081	0.459349	-0.401127	0.466799	0.543147	0.0348784	0.0395025	0.363437	-0.0145627	0.620361	0.156973	-0.601179	0.261899	-0.562144	-0.152354	0.0692609
ILMN_1754272	FLJ13912	blue	0.382916	0.0211639	0.306625	-0.314721	-0.00683451	0.238551	-0.0361819	0.211205	0.741154	-0.449049	-0.163291	0.492829	-0.39273	0.841416	-0.166296	-0.880457	0.67424	-0.531295	-0.0420794	-0.376946
ILMN_1763745	FLJ14166	blue	0.193173	0.258979	0.180617	-0.114574	0.266669	0.441692	-0.469924	-0.0540353	-0.0879189	-0.335625	-0.363907	0.503868	0.249353	0.503991	0.59636	-0.389543	-0.0374714	-0.0311347	-0.644204	0.12807
ILMN_1724148	FLJ14466	blue	0.177461	0.300465	0.15101	-0.153828	-0.0786668	0.574418	-0.398663	0.279865	0.352285	-0.117307	0.0281371	0.499203	0.193983	0.581889	0.301855	-0.532301	0.146693	-0.279614	-0.275633	-0.307796
ILMN_1655307	FLJ14668	blue	0.416772	0.0114514	0.383075	-0.402492	-0.245806	0.433489	-0.182098	0.374395	0.820629	-0.330764	-0.011355	0.641235	-0.248431	0.828256	-0.0524432	-0.885272	0.611357	-0.630527	-0.0134986	-0.19143
ILMN_1781803	FLJ14768	blue	0.0418605	0.808466	-0.0279329	0.0505715	0.134782	0.0645873	0.0898785	0.0431449	0.369849	-0.457598	-0.295069	0.352828	-0.366821	0.58539	-0.110602	-0.624674	0.490824	-0.403891	-0.143275	0.0538189
ILMN_1749809	FLJ16542	blue	0.114723	0.505252	0.160469	-0.181146	-0.356608	0.313596	-0.454792	0.463085	0.235876	0.104591	-0.133189	0.401232	0.129687	0.427036	0.401732	-0.341942	-0.00390242	-0.368642	-0.339574	0.0518247
ILMN_2334205	FLJ20105	blue	-0.207971	0.223547	-0.239328	0.253571	0.416817	-0.00708159	0.118095	-0.152561	0.314358	-0.618841	-0.419704	0.361876	-0.41033	0.701729	-0.0865163	-0.71632	0.595767	-0.296989	-0.222071	-0.267326
ILMN_2334204	FLJ20105	blue	-0.24105	0.156705	-0.286858	0.335478	0.518572	0.0793814	0.0727137	-0.264393	0.207168	-0.678659	-0.442948	0.323114	-0.314304	0.698127	0.00331994	-0.691731	0.524727	-0.244644	-0.309075	-0.185639
ILMN_1756550	FLJ20130	blue	-0.142813	0.406025	-0.17596	0.157061	0.0151579	-0.0409184	-0.00972219	0.306886	0.440776	-0.384558	-0.536472	0.610171	-0.492865	0.775261	-0.0120718	-0.7774	0.585987	-0.725963	-0.27054	-0.210915
ILMN_1680644	FLJ20323	blue	0.347423	0.0378814	0.317149	-0.317145	-0.132788	0.287557	-0.304511	0.35435	0.562223	-0.412499	-0.429752	0.780672	-0.278876	0.943024	0.215822	-0.906969	0.536818	-0.618821	-0.403834	-0.16146
ILMN_1695357	FLJ20364	blue	0.0577437	0.737992	0.00211042	-0.0328543	-0.00235617	0.186391	-0.0927382	0.255456	0.618755	-0.479998	-0.374944	0.645858	-0.412411	0.921527	-0.0256226	-0.932748	0.675034	-0.650525	-0.226068	-0.32345
ILMN_1675131	FLJ20643	blue	0.0448722	0.79497	0.120167	-0.136513	-0.0793214	-0.113146	-0.203156	0.17386	0.102748	-0.215224	-0.555241	0.420176	-0.31048	0.547257	0.277057	-0.460367	0.308389	-0.500804	-0.423618	0.200565
ILMN_1668752	FLJ20850	blue	0.128122	0.456465	0.197428	-0.0977736	0.0598536	0.104325	-0.00998113	-0.0323376	0.231494	-0.345668	-0.174416	0.115659	-0.178541	0.419853	0.0811954	-0.410922	0.305968	-0.289408	-0.143447	0.297462
ILMN_1790315	FLJ21062	blue	-0.0576636	0.738342	-0.084491	0.09624	-0.100948	0.161304	-0.389234	0.346149	-0.0229621	0.0476665	-0.369278	0.420463	0.0705469	0.423354	0.472915	-0.304694	-0.0241213	-0.414171	-0.523991	0.0135612
ILMN_1801572	FLJ21742	blue	0.0844893	0.624188	0.0840894	-0.118042	-0.205913	0.0994443	-0.215301	0.326842	0.263147	-0.017516	-0.168785	0.360431	-0.105884	0.415973	0.152044	-0.378054	0.198452	-0.393697	-0.192905	-0.171497
ILMN_1723793	FLJ21816	blue	0.278198	0.100404	0.304465	-0.357878	-0.349212	0.534734	-0.397038	0.408591	0.52623	-0.0364433	0.114665	0.489972	0.122984	0.561046	0.230012	-0.536314	0.218098	-0.425555	-0.120417	-0.166934
ILMN_1660275	FLJ21820	blue	0.601706	0.000103696	0.55718	-0.485227	-0.148053	0.478951	-0.436857	0.35033	0.405358	-0.11051	-0.128551	0.430084	0.104648	0.615415	0.321781	-0.538002	0.115042	-0.285279	-0.347448	-0.219416
ILMN_2308689	FLJ21839	blue	0.00574232	0.973485	0.039139	-0.0104399	0.0751077	-0.0694307	0.0332389	0.146912	0.472001	-0.565583	-0.597796	0.576656	-0.58689	0.881751	-0.0164412	-0.873044	0.725055	-0.699036	-0.288557	-0.110214
ILMN_2290776	FLJ21839	blue	-0.208503	0.222339	-0.217897	0.216155	0.1403	-0.220374	0.0831814	0.115248	0.201808	-0.332972	-0.573916	0.287739	-0.498121	0.577658	-0.0194355	-0.540652	0.478627	-0.580723	-0.256767	-0.157715
ILMN_1751362	FLJ21901	blue	0.465711	0.00420432	0.424668	-0.419555	-0.232284	0.500442	-0.594077	0.448504	0.311572	-0.0307303	-0.232773	0.663548	0.151626	0.647285	0.489765	-0.560144	0.0766082	-0.421818	-0.484009	-0.0686838
ILMN_1730631	FLJ21945	blue	-0.0111749	0.948425	0.0560993	0.0722717	0.142915	0.185828	-0.349396	0.0171728	-0.0459864	-0.327536	-0.558473	0.326805	-0.0250702	0.589341	0.504611	-0.452837	0.131762	-0.296993	-0.623656	0.159144
ILMN_1795007	FLJ22555	blue	0.473999	0.00349626	0.3914	-0.470097	-0.422642	0.525019	-0.326959	0.539527	0.599964	0.151634	0.31134	0.463643	0.177384	0.389756	0.0387604	-0.41192	0.092867	-0.184759	0.0320741	-0.478152
ILMN_1761486	FLJ22624	blue	0.146625	0.393478	0.15924	-0.16788	-0.027539	-0.00926659	0.088118	0.212775	0.716913	-0.557317	-0.396935	0.577915	-0.614483	0.891104	-0.193146	-0.938133	0.82239	-0.699047	-0.068763	-0.264704
ILMN_1790100	FLJ25416	blue	0.248345	0.14416	0.147011	-0.123437	-0.0319914	0.519289	-0.358561	0.261556	0.437639	-0.192602	-0.0873798	0.444921	0.0474637	0.702489	0.197204	-0.658892	0.247959	-0.328284	-0.302164	-0.347274
ILMN_1797107	FLJ30655	blue	0.0402395	0.815753	0.0911515	-0.020464	0.372487	-0.137301	0.148289	-0.210855	0.251339	-0.744431	-0.624062	0.342759	-0.511803	0.69516	-0.0310599	-0.680066	0.60384	-0.318497	-0.29426	-0.0339281
ILMN_1668795	FLJ30990	blue	0.0121871	0.94376	-0.00994598	-0.0978458	-0.371975	0.270031	-0.217735	0.47742	0.423179	0.0231658	0.050601	0.520459	-0.00277274	0.385445	0.100442	-0.390659	0.20336	-0.418567	-0.0275352	-0.299454
ILMN_1706342	FLJ31413	blue	-0.0991083	0.565236	-0.0313934	0.12144	0.236477	-0.0108884	-0.0229089	-0.098715	-0.00821317	-0.404587	-0.454566	0.32249	-0.18485	0.383527	0.190357	-0.350313	0.235651	-0.260803	-0.338144	0.202445
ILMN_1805148	FLJ31438	blue	-0.335618	0.0453813	-0.3485	0.344519	0.361284	-0.103264	-0.0364448	-0.0696075	-0.0296042	-0.512597	-0.690775	0.446324	-0.324249	0.604702	0.249981	-0.529465	0.352394	-0.400021	-0.530592	0.0335911
ILMN_1767260	FLJ32745	blue	0.434944	0.00802577	0.315366	-0.390369	-0.474461	0.626113	-0.508331	0.618862	0.574022	0.0908219	0.109744	0.624536	0.150831	0.625181	0.248935	-0.598401	0.166112	-0.566931	-0.18482	-0.215489
ILMN_1735743	FLJ37440	blue	0.245857	0.148352	0.184259	-0.259183	-0.316966	0.128931	-0.255044	0.503233	0.459253	-0.144525	-0.39218	0.702968	-0.329672	0.723329	0.139327	-0.69545	0.442416	-0.758395	-0.292722	-0.0947849
ILMN_1659975	FLJ38984	blue	0.0468461	0.786156	0.00379095	0.00715804	0.136205	0.0290508	0.145432	-0.00931793	0.479861	-0.524415	-0.259728	0.318012	-0.461678	0.656525	-0.195086	-0.69143	0.650833	-0.542238	-0.0174465	-0.221377
ILMN_1654109	FLJ39155	blue	0.0654438	0.70453	0.0785487	-0.0283179	0.342673	-0.0445658	0.0197088	-0.0796137	0.307348	-0.732158	-0.664909	0.631263	-0.484021	0.822837	0.0508522	-0.817069	0.62925	-0.368426	-0.403632	-0.0919788
ILMN_1689560	FLJ39779	blue	0.054738	0.751187	0.11098	-0.0611222	0.0435047	0.0161733	-0.0401163	0.0468094	0.225762	-0.252868	-0.273865	0.17518	-0.240038	0.439868	0.0156644	-0.432987	0.335368	-0.326508	-0.146645	0.110106
ILMN_1751776	FLJ40629	blue	-0.0594256	0.73064	-0.0681096	0.0890113	0.300616	-0.203563	0.239292	-0.0545039	0.474189	-0.69567	-0.568452	0.438406	-0.678751	0.803735	-0.244663	-0.838171	0.802397	-0.514461	-0.137922	-0.316116
ILMN_1688721	FLJ44048	blue	-0.224141	0.188786	-0.222584	0.270485	0.288741	-0.398778	0.105906	0.0170241	-0.045419	-0.406297	-0.774696	0.405982	-0.509494	0.462557	0.0847992	-0.423086	0.372758	-0.439483	-0.421682	0.128473
ILMN_1763326	FLJ44216	blue	0.317254	0.0593788	0.199776	-0.232392	-0.49723	0.48585	-0.431107	0.604935	0.482955	0.121551	0.033262	0.52087	0.0535571	0.512929	0.21052	-0.491093	0.141475	-0.586618	-0.155977	-0.106045
ILMN_1751328	FLJ46072	blue	0.138299	0.421173	0.0885797	-0.1379	-0.120507	0.173484	-0.0785033	0.353491	0.676216	-0.429797	-0.322508	0.772409	-0.460255	0.872087	-0.0643955	-0.918504	0.692524	-0.726391	-0.156079	-0.215841
ILMN_1773643	FLJ90709	blue	0.437602	0.00760704	0.449323	-0.410514	-0.252907	0.566512	-0.61084	0.427009	0.343333	-0.046168	-0.163701	0.628109	0.216952	0.64215	0.528439	-0.547838	0.0519033	-0.35268	-0.468471	-0.0684286
ILMN_1805665	FLRT3	blue	0.169635	0.322622	0.120674	-0.163708	-0.19903	0.0460012	-0.195954	0.459675	0.359425	-0.189255	-0.425285	0.756989	-0.287343	0.606215	0.151979	-0.584075	0.340131	-0.559846	-0.320797	-0.229018
ILMN_2395214	FMNL3	blue	0.366614	0.027859	0.294943	-0.323219	-0.34058	0.245458	-0.312029	0.532445	0.394245	0.00844095	-0.239234	0.576647	-0.134801	0.57829	0.210946	-0.538815	0.250969	-0.675959	-0.27636	0.0503201
ILMN_1798270	FN5	blue	0.216203	0.205341	0.189431	-0.213157	-0.080264	0.239715	-0.323643	0.351639	0.406546	-0.317745	-0.454319	0.821272	-0.215837	0.825987	0.252181	-0.79154	0.414388	-0.514552	-0.464679	-0.0814694
ILMN_2362581	FNDC3A	blue	0.141437	0.410609	0.0745488	-0.143167	-0.309391	-0.101173	-0.135059	0.515817	0.278951	0.0302833	-0.372818	0.490171	-0.332083	0.412188	0.0777086	-0.395821	0.248258	-0.583203	-0.227166	0.0682396
ILMN_1705111	FNDC3A	blue	0.232717	0.171982	0.095593	-0.194832	-0.381933	0.172124	-0.213429	0.633549	0.461238	0.135301	-0.0768052	0.534185	-0.141463	0.418233	0.0379922	-0.428959	0.203293	-0.575744	-0.0731827	-0.190808
ILMN_1746494	FNTA	blue	0.0719156	0.67682	-0.00330247	-0.037963	0.0798597	0.562102	-0.366307	0.153591	0.312879	-0.276591	-0.130041	0.555228	0.144793	0.65284	0.313727	-0.612044	0.204733	-0.354339	-0.352532	-0.178184
ILMN_2374191	FNTA	blue	0.0524136	0.761439	-0.0250908	-0.032954	-0.0705698	-0.000464175	-0.0881827	0.231722	0.129244	-0.0930577	-0.262129	0.382034	-0.207537	0.330497	0.0562183	-0.318723	0.178359	-0.348997	-0.230541	0.0273435
ILMN_1721704	FNTA	blue	0.0651316	0.705877	0.0615265	-0.041483	0.112005	0.370764	-0.19744	0.105761	0.4078	-0.522993	-0.334829	0.643849	-0.127962	0.807237	0.214827	-0.77665	0.451219	-0.411062	-0.353116	-0.227207
ILMN_1738401	FOXC1	blue	0.306702	0.0688504	0.351776	-0.270557	0.0829039	0.230264	-0.258838	0.119575	0.399344	-0.488793	-0.450532	0.591502	-0.230343	0.835599	0.245601	-0.791263	0.474003	-0.461129	-0.411429	0.0329341
ILMN_2344971	FOXM1	blue	0.0171424	0.920954	0.00407016	0.0170118	0.140548	-0.0344026	-0.0808907	0.127743	0.328493	-0.486877	-0.659678	0.515593	-0.473664	0.851411	0.0979316	-0.798602	0.574272	-0.582684	-0.42677	-0.125644
ILMN_1716400	FOXM1	blue	-0.0211586	0.902515	-0.0404237	0.102004	0.308041	-0.0345032	-0.0480247	-0.053163	0.210917	-0.574394	-0.675571	0.391623	-0.4334	0.813244	0.113056	-0.750343	0.537275	-0.45895	-0.463617	-0.0580591
ILMN_1806667	FRAS1	blue	0.283845	0.0934117	0.171784	-0.23149	-0.107438	0.0560388	-0.31888	0.347449	0.206249	-0.163106	-0.564162	0.574994	-0.240449	0.65214	0.265002	-0.571807	0.254527	-0.493716	-0.49899	0.0415568
ILMN_1788213	FRAT2	blue	0.405169	0.0142312	0.411899	-0.30253	-0.104019	0.329552	-0.469222	0.19155	0.149617	-0.0799633	-0.207127	0.203008	0.125647	0.503887	0.446032	-0.374652	0.00673936	-0.221138	-0.449712	0.0804182
ILMN_1715452	FREM1	blue	0.317871	0.0588587	0.339906	-0.259033	0.0245883	0.162268	-0.113125	0.153736	0.520068	-0.444157	-0.372159	0.387127	-0.392256	0.839283	0.0435997	-0.815788	0.590322	-0.625392	-0.245533	0.00298426
ILMN_2330787	FRMD6	blue	0.0903325	0.60032	0.0305777	-0.0634728	0.0270336	0.292234	-0.332948	0.285575	0.277995	-0.347073	-0.461641	0.810447	-0.102277	0.771101	0.344726	-0.719595	0.31631	-0.450814	-0.53351	-0.0631947
ILMN_1716246	FRZB	blue	0.327712	0.0510406	0.173963	-0.230975	-0.253044	0.231928	-0.299311	0.472338	0.30605	0.113957	-0.162421	0.383846	-0.0656814	0.452872	0.147454	-0.40091	0.118961	-0.507033	-0.237273	-0.169888
ILMN_2201678	FSTL1	blue	0.169646	0.322593	0.272391	-0.299129	0.0414196	0.0540501	-0.168356	0.0460912	0.117643	-0.20102	-0.333547	0.382554	-0.0927513	0.395957	0.171265	-0.359151	0.189514	-0.0436841	-0.301138	-0.05276
ILMN_1815933	FTSJ2	blue	0.188657	0.270493	0.251897	-0.178185	0.0913442	0.175599	-0.0136684	-0.0644646	0.303394	-0.289975	-0.0764887	0.112956	-0.18718	0.412877	-0.0470659	-0.446941	0.361022	-0.320287	-0.032242	0.325491
ILMN_1811692	FTSJ3	blue	0.139584	0.41683	0.0911033	-0.0506661	0.0109339	0.200343	-0.115944	0.178157	0.377391	-0.316254	-0.25922	0.487574	-0.220314	0.607665	0.0316843	-0.644501	0.413405	-0.47368	-0.200293	0.224546
ILMN_2342515	FXN	blue	0.437063	0.00769031	0.388473	-0.333454	-0.166543	0.340078	-0.160077	0.242929	0.450209	-0.0350492	0.140352	0.158657	-0.0191478	0.364308	-0.0179374	-0.377189	0.205763	-0.320698	0.048679	-0.0798018
ILMN_1679640	FXR1	blue	0.0491705	0.77581	-0.00355619	-0.0265647	-0.0685016	0.136091	-0.428675	0.284176	-0.0178536	-0.018781	-0.428612	0.465765	0.0728704	0.419785	0.444168	-0.311935	-0.0532516	-0.139535	-0.567095	-0.0853365
ILMN_2389273	FXR1	blue	-0.0430909	0.802946	-0.0548205	0.0220327	-0.0400445	0.172458	-0.383946	0.254566	0.04367	-0.149136	-0.474937	0.607485	-0.00497874	0.543719	0.465733	-0.455011	0.113042	-0.430061	-0.555646	0.150265
ILMN_1653711	FZD2	blue	0.085438	0.620287	0.303285	-0.198244	0.217795	-0.0509933	-0.0285193	-0.246688	0.0885072	-0.413274	-0.300347	-0.0328106	-0.17031	0.400243	0.174033	-0.318813	0.285733	-0.102613	-0.204637	0.0645766
ILMN_1729368	FZD8	blue	0.327494	0.0512044	0.304275	-0.307483	-0.199742	0.205152	-0.170261	0.340948	0.565193	-0.346794	-0.2918	0.655768	-0.322456	0.768605	0.0744349	-0.768906	0.513761	-0.586364	-0.227996	-0.116376
ILMN_2381753	G3BP2	blue	0.219809	0.1977	0.0949431	-0.138079	-0.142049	0.497088	-0.312639	0.343569	0.340009	0.0794308	0.14764	0.430013	0.209885	0.273647	0.119865	-0.297215	-0.000613684	-0.252281	-0.0530629	-0.260356
ILMN_1697559	G6PD	blue	0.203804	0.23317	0.226645	-0.181878	0.302004	0.17356	-0.050075	-0.20741	0.299718	-0.645859	-0.331052	0.381613	-0.199166	0.678072	0.0769463	-0.652438	0.45483	-0.0119449	-0.300099	-0.236066
ILMN_2347949	G6PD	blue	0.217351	0.202886	0.224432	-0.182346	0.213781	0.315071	-0.266731	-0.0636682	0.285823	-0.55769	-0.397951	0.523799	-0.11511	0.793942	0.263982	-0.735352	0.392505	-0.166467	-0.471658	-0.103434
ILMN_1781672	GAB1	blue	-0.031616	0.854761	-0.136689	0.104265	0.223972	0.175343	-0.167652	-0.0146099	-0.0777883	-0.233289	-0.26947	0.308049	0.11194	0.285628	0.268116	-0.208452	-0.0300182	0.0990948	-0.394344	-0.307121
ILMN_2395375	GABBR1	blue	0.0772693	0.654207	0.0919675	0.0146346	0.278087	-0.200406	0.0766947	-0.231286	-0.0811774	-0.463265	-0.487152	0.15399	-0.293817	0.280234	0.119696	-0.24945	0.232926	-0.167222	-0.29466	0.338255
ILMN_1671482	GALM	blue	-0.00202689	0.990639	-0.0976032	0.0490873	-0.162531	0.322606	-0.332746	0.453542	0.411265	-0.202415	-0.332724	0.781893	-0.117357	0.763019	0.249875	-0.738049	0.34683	-0.576251	-0.399664	-0.204502
ILMN_1739297	GALNT4	blue	0.201595	0.238385	0.113628	-0.11449	-0.0401272	0.357034	-0.18117	0.249655	0.419917	-0.261128	-0.0714604	0.638099	-0.0182323	0.516686	0.0785782	-0.566432	0.267333	-0.242995	-0.173002	-0.0870089
ILMN_1679476	GART	blue	0.116124	0.500031	0.10384	-0.0904126	0.162005	0.204505	0.00131449	0.039393	0.606174	-0.65985	-0.339473	0.568554	-0.396651	0.899868	-0.067627	-0.928366	0.710787	-0.452739	-0.183011	-0.279773
ILMN_1804569	GAS2	blue	0.154882	0.367081	0.187342	-0.137318	0.353622	-0.101891	0.099991	-0.226163	0.255714	-0.716715	-0.570957	0.384969	-0.489898	0.689733	-0.0155074	-0.678494	0.605743	-0.277202	-0.284302	-0.0279045
ILMN_1778611	GBAS	blue	0.685259	4.00813e-06	0.560444	-0.564933	-0.292304	0.186829	-0.212099	0.419632	0.483778	-0.0551857	-0.119856	0.433145	-0.224193	0.502405	0.00495487	-0.498044	0.283277	-0.436635	-0.110346	-0.11294
ILMN_1680320	GBX2	blue	0.305288	0.0702053	0.246545	-0.230412	0.0262244	0.415773	-0.407125	0.247268	0.354027	-0.403667	-0.4413	0.789026	-0.0717748	0.853256	0.386716	-0.78851	0.336217	-0.482771	-0.546303	-0.0570858
ILMN_1797482	GCDH	blue	-0.20664	0.226591	-0.182696	0.247466	0.481157	0.0822211	0.0600239	-0.286727	0.188872	-0.751253	-0.445778	0.401295	-0.275608	0.669145	0.0725584	-0.663472	0.496697	-0.192287	-0.326922	-0.0434039
ILMN_2296843	GCDH	blue	-0.164636	0.337295	-0.137319	0.170774	0.330726	-0.211153	0.248757	-0.0946327	0.392129	-0.698037	-0.555184	0.402259	-0.645412	0.759836	-0.179551	-0.782862	0.750601	-0.480246	-0.185291	-0.203323
ILMN_1789059	GDAP2	blue	0.274829	0.104763	0.268475	-0.282593	-0.145834	0.491711	-0.456866	0.235142	0.241448	-0.10779	-0.0638022	0.520069	0.276942	0.441377	0.398147	-0.38193	-0.000155015	-0.0299582	-0.328055	-0.215199
ILMN_1754178	GDI2	blue	-0.0109242	0.94958	0.0305819	-0.0514919	-0.00489054	-0.0180682	0.0308171	0.0640278	0.367844	-0.280758	-0.231768	0.225021	-0.356506	0.520143	-0.0783163	-0.535223	0.496287	-0.438681	-0.0511036	0.0307155
ILMN_1770206	GEMIN4	blue	0.354141	0.0340843	0.344658	-0.301834	-0.25051	0.523296	-0.669573	0.467157	0.259528	-0.0704987	-0.377133	0.70089	0.147113	0.750263	0.626165	-0.629944	0.0784728	-0.519431	-0.638784	0.157297
ILMN_1663383	GEMIN5	blue	0.160393	0.350064	0.105012	-0.110494	-0.137438	0.653357	-0.425708	0.322151	0.419857	-0.100912	0.0736999	0.47432	0.227522	0.583589	0.295951	-0.552206	0.138939	-0.363082	-0.220003	-0.184667
ILMN_1707484	GEMIN6	blue	0.313224	0.0628668	0.339619	-0.309964	-0.157472	0.679418	-0.654246	0.254183	0.204571	-0.0201574	-0.0414001	0.432283	0.398645	0.542865	0.572189	-0.430284	-0.0670031	-0.165204	-0.462999	-0.0386919
ILMN_2378696	GFM2	blue	-0.00720569	0.966731	-0.0595767	0.00089659	-0.135566	0.295777	-0.219234	0.265143	0.21463	-0.0284284	-0.0797439	0.414489	0.0112689	0.397944	0.175377	-0.379006	0.144802	-0.355136	-0.219575	-0.0323628
ILMN_1758232	GGCX	blue	0.609658	7.91486e-05	0.558904	-0.685994	-0.584383	0.648391	-0.508766	0.552912	0.503469	0.299633	0.427161	0.45438	0.392456	0.253282	0.197817	-0.252809	-0.0951928	-0.033661	0.0109487	-0.300019
ILMN_2346856	GGPS1	blue	0.200795	0.240291	0.215905	-0.201972	-0.301375	0.278527	-0.45427	0.409957	0.185143	0.0908571	-0.24305	0.414456	0.0551657	0.448049	0.381	-0.374594	0.0428873	-0.460138	-0.374471	0.197681
ILMN_1692276	GGPS1	blue	-0.100243	0.560767	-0.189747	0.216038	0.139386	0.09925	-0.197701	0.0401165	-0.054225	-0.23233	-0.398933	0.374263	-0.0243732	0.388747	0.292956	-0.323141	0.0874758	-0.244323	-0.441469	-0.0475516
ILMN_2272708	GIYD1	blue	0.210102	0.218731	0.272601	-0.211008	0.0198251	0.128875	0.00491087	0.0543725	0.43792	-0.408786	-0.192507	0.312495	-0.320311	0.610924	-0.0272265	-0.606516	0.525029	-0.481962	-0.0612257	-0.143523
ILMN_1771962	GLI3	blue	0.163276	0.341356	0.0705251	-0.113971	-0.354116	0.368006	-0.437822	0.618074	0.388877	0.0568779	-0.287971	0.617563	-0.0807761	0.691983	0.316016	-0.63269	0.222433	-0.79019	-0.399958	0.102954
ILMN_1739397	GLMN	blue	0.363471	0.0293318	0.308913	-0.341922	-0.19362	0.354753	-0.112359	0.336966	0.82757	-0.398111	-0.0835264	0.640732	-0.337702	0.861151	-0.119549	-0.923702	0.676666	-0.623988	-0.0169111	-0.249709
ILMN_2258268	GLRX2	blue	-0.100815	0.558522	-0.0786603	0.079042	0.169939	0.254502	-0.172423	-0.00714436	0.204803	-0.400235	-0.270357	0.382153	-0.0405994	0.594716	0.250206	-0.53993	0.273828	-0.18607	-0.36341	-0.190011
ILMN_1680727	GLRX2	blue	0.419565	0.0108556	0.432309	-0.407975	-0.0195408	0.526572	-0.295047	0.166708	0.542009	-0.355576	-0.0518573	0.500947	0.0280576	0.731434	0.177583	-0.705656	0.335713	-0.195682	-0.238275	-0.300385
ILMN_1796165	GLRX5	blue	0.354955	0.0336459	0.190427	-0.241818	-0.297757	0.389338	-0.470603	0.470656	0.225528	0.258067	-0.0196838	0.36508	0.168537	0.359982	0.234566	-0.297825	-0.0693998	-0.253507	-0.276299	-0.31225
ILMN_1802654	GLT8D2	blue	0.0519249	0.7636	0.0548378	-0.0697093	0.277871	-0.17956	0.191574	-0.111904	0.302669	-0.644242	-0.52007	0.47869	-0.523181	0.612399	-0.127728	-0.635821	0.609071	-0.204623	-0.188362	-0.250567
ILMN_1791222	GLYCTK	blue	0.00101294	0.995322	-0.017021	0.0209012	0.120057	-0.034327	0.140646	0.111165	0.575504	-0.624169	-0.426832	0.587506	-0.591855	0.828491	-0.167862	-0.878645	0.771856	-0.61604	-0.130163	-0.169922
ILMN_2194627	GMCL1	blue	0.293489	0.0823379	0.17955	-0.186795	-0.258708	0.460233	-0.621175	0.534931	0.229555	0.0852299	-0.297101	0.583858	0.17486	0.642282	0.51602	-0.529376	-0.00807324	-0.46631	-0.582819	-0.0704817
ILMN_1720114	GMNN	blue	0.283514	0.0938103	0.193205	-0.23776	-0.25073	0.413382	-0.202473	0.435209	0.720328	-0.163272	0.0166714	0.488974	-0.167125	0.744208	-0.0513543	-0.764511	0.464764	-0.527179	-0.054777	-0.404027
ILMN_1677919	GMPR2	blue	-0.158709	0.355214	-0.0367863	0.114678	0.27163	-0.298431	0.0775417	-0.191946	-0.070104	-0.380213	-0.55579	0.0894265	-0.389656	0.356635	0.0979415	-0.307275	0.345647	-0.331349	-0.275821	0.267768
ILMN_1701854	GNG5	blue	0.268647	0.113131	0.311297	-0.230238	0.241725	0.0994067	-0.077362	-0.132591	0.221951	-0.562991	-0.446616	0.343711	-0.293975	0.690744	0.131139	-0.644542	0.45311	-0.296913	-0.366336	0.150441
ILMN_1789457	GNL1	blue	0.0619122	0.719814	0.214304	-0.0923731	0.355259	-0.00523761	-0.0982663	-0.259016	0.0136499	-0.59742	-0.560597	0.298129	-0.221736	0.56983	0.293649	-0.481857	0.334077	-0.155418	-0.44496	0.152503
ILMN_1699859	GNPAT	blue	0.124516	0.469339	0.0957103	-0.108274	0.186634	0.0708836	0.0418797	0.0423686	0.521683	-0.635245	-0.436757	0.571475	-0.492064	0.856006	-0.0657909	-0.872558	0.716613	-0.583325	-0.201388	-0.20906
ILMN_1686235	GNPNAT1	blue	0.334031	0.0464748	0.226478	-0.311008	-0.188669	0.212762	-0.123146	0.268121	0.484646	-0.157471	-0.0916705	0.416766	-0.215867	0.546883	-0.0894632	-0.57748	0.390641	-0.385603	-0.0686158	-0.12685
ILMN_1745991	GNRH1	blue	0.146671	0.393328	0.122087	-0.0599805	-0.305492	0.214777	-0.306372	0.385585	0.178773	0.124728	-0.123889	0.142488	0.0111549	0.355154	0.255331	-0.283064	0.0558517	-0.548545	-0.213487	0.161968
ILMN_1706764	GOLPH3L	blue	-0.104127	0.545606	-0.110991	0.115515	0.00848249	0.0197035	-0.197169	0.258533	0.163424	-0.272017	-0.557194	0.52251	-0.249532	0.64476	0.299462	-0.550553	0.301643	-0.523669	-0.472613	-0.15339
ILMN_1655625	GPATC1	blue	0.374436	0.0244567	0.419549	-0.379942	-0.294329	0.296508	-0.520201	0.422237	0.124651	0.0116728	-0.374787	0.491159	0.0891767	0.535186	0.562519	-0.401381	-0.00337388	-0.446437	-0.565594	0.271712
ILMN_1786036	GPATC2	blue	-0.213949	0.210221	-0.188049	0.201045	0.264038	0.0212623	0.168872	-0.0596338	0.512423	-0.720628	-0.384715	0.502194	-0.496413	0.801065	-0.150294	-0.853978	0.75358	-0.468534	-0.120143	-0.188788
ILMN_2076250	GPBP1L1	blue	0.450606	0.00581715	0.457328	-0.471214	-0.295953	0.28429	-0.499184	0.444299	0.294887	-0.044318	-0.352655	0.620104	-0.0136251	0.617038	0.410106	-0.536303	0.12924	-0.398405	-0.484363	0.151171
ILMN_1805216	GPC6	blue	-0.00831352	0.961619	0.106036	-0.0850994	0.287164	-0.239196	0.216593	-0.172229	0.318861	-0.701695	-0.564853	0.393847	-0.587464	0.671691	-0.115737	-0.677112	0.688324	-0.30015	-0.187402	-0.0940763
ILMN_1684931	GPR119	blue	-0.00217792	0.989942	0.0515979	-0.00937232	0.0323675	-0.138108	0.02793	0.0375349	0.115355	-0.218217	-0.350445	0.209275	-0.314001	0.297307	0.0208213	-0.286216	0.279656	-0.267824	-0.136647	0.033111
ILMN_1756261	GPR143	blue	0.0115515	0.946689	-0.080867	0.0835826	0.0933812	0.044526	-0.160564	0.158453	0.135004	-0.249883	-0.425683	0.575222	-0.20667	0.497293	0.139119	-0.496869	0.254102	-0.293962	-0.388158	0.0597603
ILMN_1731498	GPR156	blue	0.080754	0.639649	0.087969	-0.0425302	0.0990947	-0.200946	0.085654	0.0655355	0.134053	-0.137997	-0.280495	0.131145	-0.297346	0.237931	-0.0990456	-0.257629	0.236553	-0.237951	-0.0749095	0.090846
ILMN_1725271	GPR3	blue	0.341675	0.0413963	0.314346	-0.248187	-0.0736865	0.525975	-0.535448	0.211185	0.00857281	-0.0403226	-0.179647	0.499395	0.279226	0.419718	0.55901	-0.312908	-0.106931	-0.256573	-0.517202	0.172291
ILMN_1662799	GPSM3	blue	0.213647	0.21088	0.236173	-0.261603	0.0610231	0.113677	-0.0597878	0.165231	0.536666	-0.558245	-0.435932	0.717458	-0.427844	0.842517	0.0347671	-0.84864	0.643313	-0.57603	-0.252204	-0.146429
ILMN_1726030	GPX7	blue	0.244125	0.151323	0.18757	-0.15964	0.0115479	0.171883	-0.138834	0.244026	0.507651	-0.492225	-0.454941	0.711191	-0.408693	0.868986	0.0780246	-0.870861	0.608699	-0.685361	-0.310316	-0.0605159
ILMN_1721170	GREB1	blue	-0.0270228	0.875684	0.0722569	0.0303125	0.164156	0.226508	-0.111823	-0.0183661	0.308638	-0.452563	-0.262356	0.30002	-0.116218	0.643338	0.18049	-0.607657	0.38145	-0.350338	-0.264135	0.0381917
ILMN_2096719	GRK5	blue	0.0583297	0.735427	0.128654	-0.0791759	0.319878	0.0961294	-0.257562	-0.158926	-0.221016	-0.386679	-0.517688	0.464503	0.066485	0.359451	0.481723	-0.255258	-0.00469505	0.0609337	-0.605944	0.19754
ILMN_1811702	GRN	blue	-0.0183525	0.915394	0.0474407	-0.0560017	-0.00274355	-0.316717	-0.00275592	0.134861	0.124115	-0.21864	-0.558456	0.389529	-0.47034	0.431314	0.0311825	-0.414784	0.39286	-0.437633	-0.247634	0.119308
ILMN_2116299	GRRP1	blue	0.350355	0.0361839	0.272781	-0.315656	-0.202733	0.424708	-0.387654	0.499767	0.570261	-0.233404	-0.297836	0.868223	-0.152601	0.872823	0.244542	-0.85254	0.420171	-0.65784	-0.384789	-0.141948
ILMN_1709085	GSG2	blue	0.38814	0.0193253	0.35357	-0.282127	-0.00226604	0.442528	-0.367037	0.192391	0.407155	-0.276902	-0.20527	0.466003	-0.0206514	0.728537	0.251113	-0.677503	0.289009	-0.352676	-0.342082	-0.14176
ILMN_1679809	GSTP1	blue	0.285329	0.091637	0.212007	-0.339804	-0.491529	0.216296	-0.237488	0.654761	0.664973	0.0386487	-0.0785138	0.66634	-0.221534	0.605307	-0.0428486	-0.637948	0.386965	-0.525428	-0.0514462	-0.41642
ILMN_1684168	GSTZ1	blue	0.0516369	0.764874	0.0581714	-0.0743893	0.130485	-0.00249253	0.0613759	-0.0451512	0.258789	-0.410761	-0.295926	0.289057	-0.322393	0.477395	-0.081878	-0.505968	0.423318	-0.221851	-0.147644	0.11551
ILMN_2381296	GSTZ1	blue	0.193154	0.259029	0.221504	-0.182494	0.164715	-0.0504134	0.145743	0.0174198	0.623117	-0.69463	-0.449817	0.511784	-0.633992	0.873478	-0.187977	-0.916386	0.834349	-0.590046	-0.101885	-0.172077
ILMN_1762167	GTDC1	blue	0.0293197	0.86521	-0.075714	0.0781451	0.0524008	-0.0215678	-0.163158	0.263897	0.177503	-0.303628	-0.656087	0.59039	-0.378785	0.726384	0.190689	-0.666063	0.402194	-0.646752	-0.504753	0.0208318
ILMN_1655921	GTF2E1	blue	0.0227355	0.895289	0.00938119	-0.0227682	0.0519993	0.202703	0.0317054	0.13939	0.640609	-0.549608	-0.222928	0.577301	-0.372298	0.796795	-0.123872	-0.846182	0.673414	-0.483589	-0.0726717	-0.415074
ILMN_2350240	GTF2I	blue	0.339643	0.0427002	0.364167	-0.318837	-0.0519927	-0.109297	-0.0535704	0.0665698	0.154461	-0.124318	-0.261898	0.0631327	-0.261475	0.283143	0.0392795	-0.240282	0.214613	-0.305102	-0.129015	0.0950314
ILMN_1789839	GTF3C1	blue	-0.167271	0.329512	-0.109893	0.222393	0.389807	-0.116991	-0.0491587	-0.233694	-0.209587	-0.475066	-0.661277	0.221436	-0.215685	0.437935	0.308639	-0.337907	0.190353	-0.138472	-0.561193	0.282654
ILMN_1746457	GTF3C2	blue	0.466623	0.00412072	0.379591	-0.435446	-0.37216	0.606333	-0.547675	0.584894	0.562952	-0.0414356	-0.0812121	0.779264	0.0806138	0.760037	0.329528	-0.718203	0.229067	-0.54222	-0.343434	-0.193061
ILMN_2356574	GTF3C2	blue	0.212122	0.214233	0.21001	-0.150694	0.0477066	0.401073	-0.443877	0.106583	0.111896	-0.270655	-0.390487	0.527921	0.0401065	0.659312	0.462587	-0.569152	0.162463	-0.349733	-0.572498	0.265301
ILMN_1789508	GTF3C3	blue	0.496335	0.00207837	0.534252	-0.556584	-0.470171	0.563748	-0.588554	0.468363	0.391109	0.0697884	0.039753	0.544713	0.257826	0.50338	0.458053	-0.439568	0.0244908	-0.291618	-0.29731	0.0981248
ILMN_1777156	GTPBP3	blue	0.335871	0.0452087	0.367897	-0.316459	-0.0221769	0.362138	-0.335702	0.115907	0.285014	-0.252783	-0.201172	0.339654	0.0447273	0.587289	0.301806	-0.518054	0.195721	-0.174276	-0.345818	-0.0761618
ILMN_1748894	GTPBP3	blue	0.304899	0.0705816	0.285486	-0.335855	-0.398536	0.533125	-0.38325	0.482893	0.610626	-0.0589159	0.0762909	0.578917	0.0596897	0.62703	0.202542	-0.632187	0.260842	-0.449802	-0.152191	-0.0715247
ILMN_2286514	GTPBP8	blue	0.219697	0.197934	0.131345	-0.137801	-0.110007	0.571563	-0.597783	0.398491	0.278795	-0.121101	-0.288179	0.719237	0.179331	0.733728	0.525095	-0.651534	0.0892546	-0.439134	-0.593956	0.00884025
ILMN_2393243	GTPBP8	blue	0.302767	0.0726721	0.205825	-0.221929	-0.166301	0.410054	-0.433076	0.461291	0.449922	-0.214048	-0.375874	0.743829	-0.0964789	0.857889	0.340422	-0.797236	0.321483	-0.610445	-0.505977	-0.100059
ILMN_1660698	GTPBP8	blue	0.245824	0.148409	0.170039	-0.138462	0.142935	0.306152	-0.392564	0.201161	0.255657	-0.380186	-0.566727	0.696535	-0.132824	0.851603	0.374917	-0.779889	0.326532	-0.462967	-0.622266	0.0623762
ILMN_1771039	GTSE1	blue	-0.169929	0.321772	-0.149475	0.216168	0.313422	-0.144478	0.0614039	-0.0927523	0.19334	-0.568189	-0.636627	0.270016	-0.484133	0.73361	0.0280195	-0.67747	0.558602	-0.457562	-0.363593	-0.138256
ILMN_2319424	GYG2	blue	0.539843	0.00067852	0.442073	-0.478532	-0.0165202	0.0760303	-0.0569725	0.104374	0.313473	-0.19318	-0.0921713	0.329583	-0.209686	0.35079	-0.0747419	-0.353013	0.27811	-0.182528	-0.0358945	-0.297977
ILMN_1684017	GYG2	blue	0.0888636	0.606283	0.073255	-0.0543806	0.279218	-0.015224	0.0197053	-0.188461	0.0619829	-0.344972	-0.20721	0.182321	-0.182427	0.280297	-0.00958282	-0.277612	0.23655	-0.0883968	-0.125373	-0.0244787
ILMN_1682332	GYPC	blue	0.282393	0.0951723	0.299805	-0.208088	0.0121467	0.0500095	-0.0602479	0.0677855	0.38929	-0.333027	-0.308273	0.206758	-0.378302	0.637415	-0.0041639	-0.623273	0.495247	-0.577192	-0.162821	0.177406
ILMN_1668039	GYPC	blue	0.292636	0.0832744	0.318131	-0.216602	-0.0137417	0.131582	-0.0942064	0.0665221	0.413286	-0.340875	-0.27169	0.193756	-0.328334	0.671658	0.0201425	-0.649531	0.49096	-0.546382	-0.174338	0.125828
ILMN_1708728	H2AFJ	blue	0.202008	0.237403	0.283973	-0.0926192	0.424572	-0.143163	0.0732486	-0.273473	0.0994594	-0.614981	-0.569866	0.228013	-0.412949	0.54986	0.0432378	-0.518537	0.455599	-0.221165	-0.309642	0.061999
ILMN_2200331	H2AFX	blue	-0.299574	0.0758928	-0.337199	0.342108	0.333453	-0.145845	0.254681	-0.129295	0.281661	-0.534181	-0.40462	0.197073	-0.494194	0.578434	-0.244823	-0.610641	0.599698	-0.370888	-0.0923425	-0.224426
ILMN_1707858	H2AFZ	blue	0.218109	0.201279	0.125117	-0.156508	-0.0714588	0.16527	-0.236213	0.310454	0.413388	-0.283471	-0.419054	0.603033	-0.287424	0.761399	0.122025	-0.727212	0.412589	-0.510245	-0.365947	-0.166825
ILMN_1813314	H2BFS	blue	-0.185137	0.279697	-0.192012	0.281154	0.506454	0.0392269	-0.15553	-0.28657	-0.243532	-0.499926	-0.605194	0.310969	-0.0640989	0.455005	0.401807	-0.361733	0.131162	-0.115803	-0.616027	0.275617
ILMN_1712751	HADHA	blue	0.308164	0.0674721	0.30436	-0.308748	-0.216848	0.0922535	-0.264181	0.312267	0.258339	-0.12311	-0.324982	0.484676	-0.188521	0.511762	0.223621	-0.45639	0.26639	-0.485524	-0.276951	-0.0246822
ILMN_2197846	HADHB	blue	0.175589	0.305674	0.299197	-0.211806	0.191036	0.0762424	-0.0855777	-0.155993	0.227155	-0.457028	-0.288106	0.207152	-0.211971	0.552491	0.111083	-0.521194	0.400701	-0.161779	-0.228766	0.0997298
ILMN_1725244	HAT1	blue	0.243852	0.151796	0.171774	-0.220617	-0.164937	0.273517	-0.0941201	0.379203	0.726839	-0.307818	-0.155838	0.586754	-0.334803	0.817084	-0.108408	-0.857249	0.606664	-0.592002	-0.0794562	-0.360861
ILMN_1693905	HAT1	blue	0.148766	0.386531	0.0870604	-0.118781	0.0167898	0.248466	0.0223572	0.157662	0.711339	-0.44148	-0.081858	0.467079	-0.33322	0.762944	-0.214375	-0.841824	0.662111	-0.468888	0.0272888	-0.306458
ILMN_2160764	HBP1	blue	-0.0670117	0.697781	0.0479374	0.000980462	0.182541	-0.334743	0.0249918	0.00786184	0.112271	-0.506673	-0.770825	0.454702	-0.525481	0.642114	0.137979	-0.58008	0.500197	-0.39395	-0.438968	0.031776
ILMN_1683441	hCAP-D3	blue	0.0166059	0.923421	0.0347737	0.00162024	0.0757188	0.0277953	-0.154877	0.114252	0.234371	-0.377544	-0.504543	0.39476	-0.293142	0.731728	0.194694	-0.653434	0.416241	-0.430962	-0.43423	-0.0677536
ILMN_1751444	HCAP-G	blue	0.216092	0.205579	0.213009	-0.173091	0.0978333	0.0914595	-0.107313	0.158156	0.517604	-0.560862	-0.550665	0.587611	-0.456561	0.947428	0.0626402	-0.91792	0.651483	-0.576448	-0.359646	-0.179446
ILMN_1732705	HCFC1	blue	0.219001	0.199395	0.23554	-0.196346	0.0402552	-0.144707	0.115465	0.0728659	0.495354	-0.557116	-0.493333	0.384123	-0.631599	0.756124	-0.147232	-0.772478	0.708605	-0.601028	-0.143152	0.0893461
ILMN_1767747	HDAC2	blue	0.435126	0.00799653	0.346154	-0.415956	-0.488038	0.590738	-0.541851	0.558105	0.36359	0.330066	0.198947	0.337339	0.327899	0.353773	0.321747	-0.298753	-0.0973463	-0.342347	-0.183764	-0.102645
ILMN_1772455	HDAC3	blue	0.118705	0.490485	0.20361	-0.170627	0.100485	0.0464228	0.130315	0.00129714	0.619826	-0.661921	-0.319554	0.493726	-0.522831	0.815475	-0.15933	-0.865308	0.7956	-0.517369	-0.0466163	-0.135854
ILMN_1728521	HDAC7A	blue	0.314884	0.0614109	0.404611	-0.346998	-0.0317635	0.304564	-0.384744	0.142265	0.214042	-0.335709	-0.401887	0.542414	-0.0558309	0.685602	0.447118	-0.593594	0.239877	-0.388061	-0.516426	0.276868
ILMN_1765621	HDGF	blue	-0.00200145	0.990757	0.00347127	0.016177	0.113853	0.202126	-0.41856	0.138187	0.0138219	-0.348036	-0.670269	0.616318	-0.0746404	0.762625	0.545436	-0.625331	0.201405	-0.394261	-0.765601	0.149008
ILMN_1710136	HDHD1A	blue	0.375352	0.0240818	0.129476	-0.107252	-0.0498238	0.451872	-0.413884	0.370447	0.217975	0.0899523	-0.0320854	0.378131	0.151693	0.403065	0.238624	-0.354852	-0.0350204	-0.332945	-0.293904	-0.211297
ILMN_1659976	HEAB	blue	0.351586	0.0354901	0.303282	-0.288425	-0.234961	0.761861	-0.693585	0.363563	0.158533	0.0636909	-0.0171904	0.569942	0.459566	0.484114	0.625085	-0.387035	-0.153196	-0.216796	-0.510545	0.087597
ILMN_1787762	HEATR1	blue	-0.114788	0.50501	-0.156418	0.155554	0.0623347	0.494495	-0.554811	0.223661	0.0564201	-0.21967	-0.404585	0.678835	0.215729	0.681368	0.608427	-0.56783	0.0395397	-0.28126	-0.700171	-0.0272011
ILMN_1706094	HECTD1	blue	0.204359	0.231872	0.114567	-0.0441137	0.116273	0.360712	-0.356524	0.142003	0.0664163	-0.153077	-0.275336	0.362326	0.169982	0.430836	0.342957	-0.3519	-0.0411544	-0.0486855	-0.453365	-0.153636
ILMN_1668876	HECTD2	blue	0.0162511	0.925052	0.0164899	0.0257018	0.279548	0.0200709	0.0878627	-0.0172462	0.477494	-0.71662	-0.514935	0.558736	-0.495375	0.854775	-0.0611851	-0.877627	0.705417	-0.497901	-0.251474	-0.164518
ILMN_1775268	HECW2	blue	0.0194101	0.910537	0.041241	-0.0365596	0.131606	-0.119998	0.201137	0.0859702	0.564426	-0.651259	-0.446279	0.600565	-0.623665	0.767302	-0.199454	-0.820687	0.778809	-0.551092	-0.0749908	-0.286986
ILMN_1720440	HEL308	blue	0.0305425	0.859643	0.0822546	-0.039059	0.182863	0.0565124	0.133848	-0.00801466	0.54952	-0.6689	-0.33098	0.513103	-0.457495	0.76475	-0.135975	-0.806628	0.711092	-0.393593	-0.0848992	-0.328399
ILMN_2202423	HELLS	blue	0.232565	0.172271	0.211886	-0.188743	-0.0319183	0.311831	-0.266316	0.281944	0.5494	-0.386755	-0.368346	0.606718	-0.257738	0.925394	0.166949	-0.885575	0.524651	-0.600767	-0.362907	-0.208225
ILMN_1762835	HELZ	blue	-0.186871	0.275139	-0.140027	0.239374	0.291869	-0.216404	-0.111524	-0.0861937	-0.336103	-0.241939	-0.732251	0.166257	-0.180398	0.285494	0.373019	-0.163074	0.023863	-0.240541	-0.580728	0.387916
ILMN_1813475	HERC2	blue	-0.111467	0.517491	-0.117435	0.217746	0.189156	-0.0548992	-0.0265383	-0.00394051	0.10721	-0.368743	-0.489447	0.230957	-0.32804	0.523291	0.118347	-0.493103	0.360816	-0.516017	-0.314755	0.387109
ILMN_1770665	HERC4	blue	0.00714599	0.967006	0.062231	-0.00759679	0.268051	-0.212336	0.173074	-0.0801179	0.301706	-0.643663	-0.559634	0.418354	-0.520338	0.605094	-0.0817842	-0.618972	0.578144	-0.305586	-0.198728	-0.121306
ILMN_1678922	HERC4	blue	-0.0265536	0.877826	-0.0642878	0.109326	0.259313	0.193747	-0.484987	0.0259699	-0.275589	-0.267528	-0.699183	0.541858	0.135379	0.514869	0.670792	-0.356475	-0.0885092	-0.0980764	-0.856446	0.141745
ILMN_1729749	HERC5	blue	0.32232	0.055214	0.287887	-0.167129	0.202656	0.381696	-0.31426	-0.103216	0.17198	-0.383188	-0.190965	0.317087	0.10305	0.515172	0.286781	-0.458437	0.13324	0.0410002	-0.36078	-0.109196
ILMN_2066348	HERPUD2	blue	0.318429	0.0583915	0.399434	-0.419346	-0.374272	-0.00280913	-0.0854048	0.394383	0.439282	-0.0347965	-0.145943	0.300813	-0.248751	0.421468	0.0207315	-0.399422	0.306281	-0.385311	-0.0513482	-0.171388
ILMN_1710284	HES1	blue	0.230017	0.177153	0.200905	-0.187553	-0.235857	0.310834	-0.53422	0.336662	0.0284459	0.0692718	-0.300359	0.478113	0.119119	0.438146	0.485594	-0.343822	-0.0505877	-0.318706	-0.528379	0.375398
ILMN_1788203	HEY1	blue	0.108943	0.527076	0.111447	-0.172041	0.00541783	0.189191	-0.0983272	0.0881629	0.244914	-0.285464	-0.0978222	0.583036	0.0077072	0.320534	0.0765053	-0.347984	0.183185	0.119397	-0.143423	-0.326343
ILMN_2407308	HEY1	blue	0.122382	0.477048	0.112886	-0.160741	-0.0100008	0.246061	-0.121595	0.0890654	0.282959	-0.293031	-0.0327303	0.570382	0.039816	0.350082	0.0858872	-0.37925	0.201131	0.0852948	-0.121773	-0.307443
ILMN_1682034	HEY2	blue	-0.261514	0.1234	-0.262266	0.338409	0.615606	-0.0865791	0.0502708	-0.479649	-0.309096	-0.569857	-0.473313	0.205336	-0.0555326	0.211834	0.173584	-0.170323	0.084184	0.383665	-0.414682	-0.0448559
ILMN_1693853	HHAT	blue	-0.0629081	0.715493	-0.0474947	0.0473336	0.253925	-0.119446	0.17578	-0.0702871	0.437301	-0.659365	-0.483302	0.471313	-0.571647	0.747509	-0.181521	-0.789604	0.731862	-0.415003	-0.15118	-0.210614
ILMN_2231189	HIAT1	blue	0.37467	0.0243603	0.334189	-0.391692	-0.347324	0.163778	-0.321103	0.498772	0.31843	0.197954	-0.0734055	0.374645	-0.0227148	0.325013	0.160958	-0.28616	0.0579165	-0.316944	-0.157128	-0.185563
ILMN_1656977	HIBCH	blue	0.0180277	0.916886	-0.0440891	-0.0280732	0.0630633	0.0769076	0.014413	0.175613	0.502061	-0.476486	-0.31032	0.585889	-0.376866	0.734761	-0.0721908	-0.749668	0.583581	-0.401869	-0.161179	-0.465795
ILMN_1652762	HIC2	blue	0.286005	0.0908369	0.277913	-0.214861	-0.321515	0.230068	-0.498525	0.436509	0.0235726	0.242849	-0.292147	0.240293	0.091862	0.332412	0.478759	-0.211773	-0.112532	-0.548042	-0.440844	0.397799
ILMN_1681812	HIF1AN	blue	0.0888555	0.606316	0.11339	-0.0210455	0.252799	0.298951	-0.312169	-0.00322363	0.165629	-0.485266	-0.516504	0.485317	-0.0837217	0.772946	0.39929	-0.679846	0.314353	-0.378028	-0.560968	0.0532452
ILMN_1701403	HIP1	blue	-0.0747688	0.664733	-0.129331	0.119545	0.0696672	0.0626898	0.042395	0.209722	0.536634	-0.475685	-0.362521	0.583281	-0.46633	0.789715	-0.104759	-0.829007	0.66233	-0.68726	-0.144154	-0.18373
ILMN_1688666	HIST1H2BH	blue	0.092226	0.592671	0.135546	-0.0907186	0.165175	-0.0427881	0.0263251	0.07744	0.474839	-0.667844	-0.627312	0.608029	-0.572132	0.920173	0.0130281	-0.904849	0.736354	-0.621106	-0.325469	-0.143291
ILMN_1796179	HIST1H2BK	blue	-0.12445	0.469577	-0.0942892	0.176618	0.443656	0.00731318	-0.177469	-0.280396	-0.294382	-0.423173	-0.549484	0.271217	-0.0032937	0.354232	0.439507	-0.247781	0.0394276	0.0176188	-0.603444	0.28467
ILMN_1712184	HIST1H3C	blue	0.382764	0.0212192	0.393566	-0.322328	0.0416781	-0.0482025	0.0887658	0.113642	0.601153	-0.559945	-0.386961	0.461056	-0.571735	0.78875	-0.153016	-0.8134	0.719342	-0.541704	-0.0985751	-0.154905
ILMN_1788489	HIST1H3F	blue	-0.0406645	0.813841	0.0872242	-0.0104368	0.231672	-0.0788221	-0.125104	-0.0820664	-0.000962034	-0.404058	-0.616161	0.296223	-0.256129	0.574496	0.29583	-0.471821	0.308497	-0.365852	-0.484689	0.141425
ILMN_2075334	HIST1H4C	blue	0.0695922	0.686723	-0.0353872	0.023711	0.124262	0.0306463	-0.0365437	0.0851802	0.0920649	-0.0953328	-0.228967	0.166807	-0.159629	0.306019	-0.0133964	-0.275493	0.160341	-0.22602	-0.170401	-0.331477
ILMN_1681542	HIST1H4E	blue	-0.241504	0.155901	-0.250078	0.308673	0.356718	-0.157171	-0.0772397	-0.15172	-0.189614	-0.401732	-0.700643	0.243391	-0.266064	0.485552	0.259925	-0.379877	0.230984	-0.292889	-0.547268	0.0956198
ILMN_2224990	HIST1H4J	blue	-0.115356	0.502889	-0.0242509	0.176245	0.501888	-0.229904	0.148374	-0.30655	0.0577959	-0.713553	-0.684573	0.277958	-0.507733	0.614917	0.0424063	-0.582562	0.544729	-0.346144	-0.35672	0.122142
ILMN_1768973	HIST2H2AC	blue	0.0733738	0.670633	0.134976	-0.0222985	0.361029	-0.203442	0.000780487	-0.139896	0.122208	-0.633258	-0.794632	0.37757	-0.502891	0.746346	0.15381	-0.672368	0.536802	-0.431613	-0.488067	0.0457363
ILMN_1761733	HLA-DMB	blue	-0.105413	0.540626	-0.320036	0.228971	-0.0998304	0.428145	-0.441628	0.377207	0.0889394	0.0119576	-0.177075	0.598231	0.174227	0.447559	0.38589	-0.389532	-0.0140414	-0.404115	-0.434101	-0.0859885
ILMN_2087646	HLX1	blue	-0.0457399	0.791092	-0.154577	0.0698445	-0.103202	0.0496645	-0.0690989	0.392833	0.40487	-0.227122	-0.340015	0.752016	-0.327406	0.582722	-0.0384224	-0.627509	0.413255	-0.481954	-0.209833	-0.268755
ILMN_1651315	HMG20B	blue	0.146924	0.392504	0.189342	-0.0759449	0.312499	-0.256182	0.00901098	-0.234928	-0.0745044	-0.529765	-0.694363	0.193115	-0.423698	0.508793	0.171032	-0.422562	0.371327	-0.264312	-0.451657	0.276162
ILMN_2300636	HMG2L1	blue	0.034434	0.841972	0.0264391	0.0280652	0.169627	0.171651	-0.0205017	0.0376199	0.409384	-0.408629	-0.240843	0.296121	-0.24002	0.638481	-0.0150422	-0.651931	0.478811	-0.447644	-0.13022	-0.0778691
ILMN_1758333	HMG2L1	blue	0.0804224	0.641028	0.00233944	-0.00237448	0.00193929	0.247123	-0.167173	0.1584	0.234482	-0.144232	-0.165631	0.363275	-0.0758011	0.452737	0.0711542	-0.458534	0.223083	-0.321207	-0.215414	0.0616077
ILMN_1693560	HMGA1	blue	0.031577	0.854939	0.0164487	0.0460726	0.102006	0.0711398	-0.151962	0.0452296	0.0269463	-0.123278	-0.244418	0.129224	-0.088167	0.321441	0.172939	-0.266312	0.104928	-0.300695	-0.279582	0.181796
ILMN_2311537	HMGA1	blue	0.33902	0.0431068	0.293836	-0.346875	-0.325786	0.413982	-0.318315	0.480146	0.635625	-0.182507	-0.158086	0.648229	-0.17205	0.809539	0.153691	-0.793617	0.445754	-0.672064	-0.225812	-0.112699
ILMN_2344662	HMGA2	blue	0.380656	0.0220028	0.374122	-0.304921	0.234108	0.446972	-0.409793	-0.126889	0.0973154	-0.352966	-0.234314	0.335152	0.175199	0.548238	0.39684	-0.467185	0.0784005	0.0191232	-0.476014	0.119171
ILMN_2219712	HMGB2	blue	0.0902354	0.600714	0.0935597	-0.126918	-0.0119535	-0.0850497	0.0907606	0.233063	0.640404	-0.485193	-0.462579	0.543788	-0.628478	0.850087	-0.189236	-0.885367	0.774977	-0.690111	-0.110556	-0.253335
ILMN_2151579	HMGN1	blue	0.472374	0.00362628	0.528952	-0.510093	-0.141842	0.0851107	0.0196262	0.241215	0.758881	-0.47782	-0.240982	0.512888	-0.492023	0.803723	-0.155278	-0.841454	0.713559	-0.531922	-0.0129632	-0.237085
ILMN_2409220	HMMR	blue	-0.00351195	0.983782	0.00533325	0.00428609	0.22219	-0.261733	0.250838	-0.00178522	0.51319	-0.658262	-0.570027	0.407858	-0.74675	0.805095	-0.264217	-0.834929	0.833624	-0.591393	-0.105344	-0.294734
ILMN_1781942	HMMR	blue	-0.0178309	0.91779	-0.0154274	0.028915	0.2139	-0.191745	0.200649	0.00545598	0.521458	-0.674744	-0.563297	0.449472	-0.698097	0.840698	-0.213666	-0.866976	0.819276	-0.592263	-0.142934	-0.269611
ILMN_1790881	HNMT	blue	-0.0865319	0.6158	-0.0505884	0.157157	0.628881	-0.0677274	0.125058	-0.413371	0.101847	-0.854695	-0.594288	0.356849	-0.371478	0.660393	0.067992	-0.631139	0.534091	-0.133214	-0.36281	-0.14767
ILMN_1815882	HNRPA1	blue	-0.0416788	0.809282	-0.0507452	0.0442579	-0.0306428	0.282814	-0.46797	0.301775	0.102485	-0.1554	-0.523241	0.611002	0.00349219	0.689395	0.508654	-0.585948	0.161742	-0.52111	-0.631983	0.150007
ILMN_2220283	HNRPA1L-2	blue	-0.173483	0.311605	-0.11136	0.164958	0.304063	-0.284205	0.133385	-0.105332	0.138511	-0.539155	-0.679862	0.312103	-0.568346	0.624056	0.00113593	-0.60155	0.578717	-0.505919	-0.311785	0.127517
ILMN_2369682	HNRPA2B1	blue	0.391565	0.018194	0.268091	-0.2984	-0.18135	0.380049	-0.352855	0.416598	0.473835	-0.139886	-0.199239	0.53583	-0.0926805	0.730312	0.187775	-0.677905	0.292882	-0.460916	-0.333089	-0.290326
ILMN_1761083	HNRPA3	blue	-0.0223094	0.89724	-0.0169618	0.103501	0.271305	0.171732	-0.231618	-5.44514e-05	0.0929742	-0.420852	-0.565331	0.438029	-0.159678	0.710454	0.324921	-0.632775	0.321558	-0.453405	-0.544042	0.166546
ILMN_2174574	HNRPA3P1	blue	0.0746914	0.66506	0.0363867	-0.0158769	0.0685677	0.0485511	-0.0518489	0.100535	0.253622	-0.290291	-0.367282	0.295543	-0.304831	0.55933	0.0578406	-0.535478	0.387198	-0.551995	-0.242727	0.0667623
ILMN_1696485	HNRPAB	blue	0.192932	0.259586	0.124504	-0.0806813	0.115022	0.44648	-0.167644	0.0662985	0.519481	-0.438292	-0.11475	0.445758	-0.137777	0.761794	0.0279163	-0.785673	0.495084	-0.427864	-0.16273	-0.116523
ILMN_2335718	HNRPAB	blue	0.342964	0.0405859	0.253546	-0.226077	-0.130066	0.688739	-0.41455	0.274321	0.435185	-0.0937519	0.110873	0.427485	0.197367	0.592553	0.239324	-0.576056	0.168915	-0.383698	-0.208671	-0.0473593
ILMN_1651262	HNRPAB	blue	0.337145	0.0443488	0.227344	-0.276505	-0.346048	0.575435	-0.240522	0.410532	0.546758	0.0642272	0.297162	0.356936	0.139011	0.390692	0.00810836	-0.421497	0.157216	-0.344808	0.0694964	-0.294132
ILMN_1695588	HNRPC	blue	0.475481	0.0033813	0.479554	-0.523815	-0.307047	0.570015	-0.482069	0.357826	0.451804	0.0191789	0.088517	0.449016	0.206716	0.493779	0.268488	-0.469644	0.0988539	-0.20718	-0.172685	-0.0909355
ILMN_1668179	HNRPF	blue	0.658127	1.28613e-05	0.575489	-0.588366	-0.426179	0.57463	-0.508003	0.404453	0.337636	0.139871	0.162759	0.402391	0.276978	0.351322	0.298589	-0.31163	-0.0350062	-0.233523	-0.166617	0.0316792
ILMN_2389582	HNRPL	blue	0.0698281	0.685715	0.0354383	-0.04425	0.162233	-0.135194	0.164029	-0.00988689	0.428441	-0.563169	-0.427527	0.39325	-0.540791	0.691586	-0.200899	-0.716421	0.660668	-0.33274	-0.137324	-0.308654
ILMN_1791575	HNRPLL	blue	0.181432	0.289603	0.126473	-0.104149	0.0481334	0.295556	-0.576071	0.189733	-0.18414	-0.0379634	-0.483932	0.480026	0.206964	0.477727	0.632664	-0.314418	-0.156861	-0.111239	-0.773501	0.14144
ILMN_1745385	HNRPM	blue	0.145467	0.397266	0.120708	-0.126465	-0.105688	0.248576	-0.0869415	0.23987	0.564798	-0.31332	-0.0778161	0.402469	-0.244886	0.647199	-0.0286553	-0.663356	0.48726	-0.515977	-0.0392511	-0.135161
ILMN_2072091	HNRPUL2	blue	-0.0639865	0.710824	-0.00856992	0.0997608	0.41313	-0.232686	0.118392	-0.247742	0.141397	-0.734993	-0.736519	0.306876	-0.551166	0.727448	0.0430563	-0.682263	0.610727	-0.356501	-0.405888	0.0527707
ILMN_1804568	HOMER1	blue	0.208233	0.222951	0.149547	-0.206444	-0.111483	0.112647	0.100211	0.321321	0.778962	-0.430972	-0.161571	0.658735	-0.471258	0.736704	-0.265723	-0.829835	0.708766	-0.577481	0.0766428	-0.424656
ILMN_2346479	HOMER2	blue	0.0448193	0.795207	0.0669211	-0.00788837	0.218474	0.0864561	0.0804172	-0.0508138	0.465746	-0.613949	-0.282528	0.460845	-0.366723	0.670025	-0.0952942	-0.719226	0.589592	-0.313566	-0.110563	-0.134259
ILMN_1671486	HOMER2	blue	-0.0667926	0.698723	-0.0538029	0.119314	0.269283	-0.0491139	0.12266	-0.0328944	0.404232	-0.647545	-0.488835	0.486116	-0.506904	0.749423	-0.0829737	-0.782108	0.659064	-0.472	-0.218557	-0.0540453
ILMN_1718079	HOXB1	blue	0.201079	0.239614	0.30127	-0.242697	-0.00668004	0.184763	-0.163219	0.0382488	0.328186	-0.373308	-0.266897	0.359126	-0.194621	0.597173	0.157719	-0.56756	0.391898	-0.424901	-0.214547	0.0898722
ILMN_1672091	HOXD4	blue	-0.00619326	0.971403	0.0620581	0.0945081	0.547711	-0.0874953	0.0672822	-0.495581	-0.115845	-0.641315	-0.4669	0.0150443	-0.24359	0.410752	0.130027	-0.356694	0.307078	0.0151	-0.350496	0.267263
ILMN_1701169	HP1BP3	blue	0.0101658	0.953077	-0.0741159	0.113155	0.111183	0.334347	-0.425934	0.0766812	-0.141928	-0.0188933	-0.260472	0.265345	0.271488	0.292675	0.455145	-0.210507	-0.154737	-0.164645	-0.490184	0.280482
ILMN_2056975	HPRT1	blue	0.4122	0.012486	0.171562	-0.260058	-0.395829	0.48941	-0.219714	0.579389	0.676541	0.169267	0.337374	0.459848	0.0010706	0.388578	-0.161164	-0.474847	0.219246	-0.47595	0.172018	-0.364885
ILMN_2267787	HPS1	blue	0.313049	0.063021	0.411781	-0.376734	0.057471	0.140098	-0.154969	-0.0309743	0.295543	-0.445613	-0.300692	0.421591	-0.20367	0.620953	0.18559	-0.577377	0.409403	-0.293952	-0.275845	0.0297954
ILMN_1762224	HPS3	blue	-0.257925	0.128822	-0.318739	0.254616	0.0925801	0.150736	0.0628338	0.148851	0.465187	-0.379465	-0.160812	0.512602	-0.252633	0.574222	-0.150822	-0.649351	0.510302	-0.405285	-0.0211653	-0.364397
ILMN_1809145	HRIHFB2122	blue	-0.0347026	0.840755	-0.0190417	0.033539	0.164198	-0.171794	0.250478	-0.0602369	0.430479	-0.488579	-0.328306	0.132392	-0.580874	0.597353	-0.30027	-0.626167	0.668909	-0.460345	0.0252234	-0.176656
ILMN_2228035	HS3ST1	blue	0.454317	0.00537828	0.377812	-0.373127	-0.301564	0.441845	-0.529208	0.533789	0.370269	-0.0710021	-0.330788	0.730179	-0.0291721	0.742438	0.428662	-0.66601	0.19933	-0.67137	-0.50197	0.11513
ILMN_1673795	HSD17B4	blue	-0.155547	0.365001	-0.170644	0.195056	0.357339	-0.156366	0.0742394	-0.0837903	0.18288	-0.678527	-0.718336	0.550904	-0.494595	0.744779	0.0639961	-0.715328	0.573761	-0.374908	-0.424363	-0.179894
ILMN_2096116	HSP90B1	blue	0.18461	0.281093	0.138522	-0.159952	0.198381	-0.102011	0.0729038	-0.0635612	0.308651	-0.462565	-0.367072	0.385417	-0.367323	0.495581	-0.148624	-0.530563	0.449707	-0.0613117	-0.139525	-0.343295
ILMN_1797318	HSPA14	blue	0.29619	0.0794272	0.203258	-0.204729	-0.125646	0.80628	-0.544189	0.301447	0.388896	-0.00352525	0.178017	0.465414	0.395479	0.5418	0.362578	-0.505597	0.0136882	-0.214314	-0.272574	-0.192816
ILMN_1734814	HSPA4	blue	0.325268	0.0529003	0.250412	-0.24234	0.0186194	0.464487	-0.507365	0.23463	0.178788	-0.138513	-0.2602	0.635247	0.168407	0.579695	0.430298	-0.518206	0.0464172	-0.169666	-0.523343	-0.0481662
ILMN_2395043	HSPA4	blue	0.232733	0.171952	0.15246	-0.129885	0.0531615	0.499103	-0.546493	0.231943	0.190083	-0.269176	-0.405148	0.744627	0.114082	0.756771	0.533019	-0.666965	0.137126	-0.311794	-0.663856	0.0159529
ILMN_1797031	HSPBAP1	blue	0.23148	0.174338	0.209753	-0.235892	-0.146109	0.481764	-0.453553	0.172296	0.212442	-0.128082	-0.0665967	0.350092	0.19473	0.503894	0.415091	-0.409326	0.0565878	-0.217878	-0.360859	0.020448
ILMN_1704055	HSPC111	blue	0.236767	0.164429	0.223947	-0.141768	0.0662211	0.698309	-0.562879	0.019481	0.0241057	-0.0720686	0.0134866	0.271563	0.446928	0.406481	0.530291	-0.311686	-0.139012	-0.00482097	-0.453684	0.162604
ILMN_1795991	HSPC117	blue	0.224101	0.188868	0.181524	-0.112027	0.13069	0.512547	-0.528512	0.143681	0.119236	-0.254815	-0.354564	0.539644	0.166634	0.706416	0.565475	-0.586822	0.099417	-0.331291	-0.629004	0.0763864
ILMN_1713482	HSPC148	blue	-0.0532417	0.757782	-0.0960135	0.135608	0.368215	0.219136	-0.0319629	-0.27243	0.0648809	-0.435168	-0.160403	0.225036	-0.0462066	0.3676	0.0485234	-0.374902	0.259796	-0.0550506	-0.163471	-0.0296948
ILMN_1747058	HSPC176	blue	0.0468139	0.786299	0.0951939	-0.0423832	0.226848	-0.215738	0.0875067	-0.00166506	0.321296	-0.629614	-0.693813	0.502221	-0.632222	0.802544	-0.0166042	-0.781888	0.69946	-0.56667	-0.331021	-0.0394028
ILMN_2212763	ICAM3	blue	0.222715	0.191689	0.197834	-0.217902	-0.187429	0.287847	-0.218136	0.355775	0.592631	-0.379708	-0.301844	0.742799	-0.293868	0.845008	0.105696	-0.852457	0.561081	-0.64122	-0.246945	-0.0837222
ILMN_1769883	IDE	blue	0.228409	0.180284	0.111167	-0.117393	0.0460058	0.385845	-0.155117	0.192066	0.592396	-0.44931	-0.140633	0.645351	-0.177579	0.784126	0.00601952	-0.825581	0.513815	-0.406888	-0.173656	-0.254997
ILMN_1700584	IER2	blue	0.111936	0.515717	0.162749	-0.0746758	0.394807	0.0707822	-0.10794	-0.233659	-0.093582	-0.350473	-0.379198	0.1273	-0.0424762	0.344494	0.238987	-0.274389	0.105956	-0.00447645	-0.388991	0.117451
ILMN_1687037	IFT140	blue	-0.0325323	0.850598	0.0979189	-0.108665	-0.0670799	-0.37055	0.140677	0.139976	0.278868	-0.39074	-0.614731	0.361625	-0.626844	0.543678	-0.0528175	-0.530881	0.568788	-0.579092	-0.179034	0.0646469
ILMN_1733807	IGF2BP1	blue	0.669745	7.92142e-06	0.604701	-0.55957	-0.253816	0.335573	-0.314363	0.367163	0.541097	-0.139589	-0.118049	0.446171	-0.124448	0.640515	0.0996594	-0.627301	0.32228	-0.46317	-0.170193	0.0125772
ILMN_1807423	IGF2BP3	blue	0.183076	0.28518	0.200015	-0.168793	0.0612816	0.189366	0.0934962	0.0731769	0.700611	-0.538757	-0.0793032	0.346135	-0.371968	0.736398	-0.195865	-0.777481	0.673728	-0.454908	0.070463	-0.443057
ILMN_1807662	IGF2R	blue	-0.0535183	0.756561	0.094872	0.0024931	0.211039	-0.0957298	-0.143897	-0.110901	-0.117725	-0.341416	-0.553163	0.169473	-0.121951	0.39189	0.365216	-0.275284	0.114627	-0.158233	-0.485421	0.337524
ILMN_1656434	IHPK1	blue	-0.0582454	0.735796	-0.058238	0.117008	0.0544643	0.0491232	-0.113677	0.0175569	0.0918035	-0.188487	-0.242976	0.100599	-0.168519	0.372103	0.129794	-0.349835	0.211164	-0.330036	-0.232843	0.326753
ILMN_1768505	IL13RA1	blue	0.170003	0.321558	0.0334271	-0.0539658	-0.0233316	0.0795234	0.0239719	0.237211	0.549505	-0.327408	-0.218428	0.571385	-0.423271	0.634421	-0.231206	-0.726051	0.578958	-0.457251	-0.044606	-0.208371
ILMN_1684349	IL2RB	blue	-0.0139854	0.935478	-0.0948703	0.0811979	0.212691	0.0132918	0.0159355	0.0485838	0.33418	-0.506605	-0.443046	0.551635	-0.414248	0.686747	-0.0308185	-0.706866	0.546892	-0.48854	-0.249514	-0.0289157
ILMN_1652185	IL4R	blue	0.267228	0.11512	0.286111	-0.26071	0.0516157	0.338263	-0.29341	0.13452	0.423172	-0.473363	-0.35665	0.692004	-0.14793	0.831587	0.259168	-0.797738	0.444848	-0.363024	-0.406994	-0.0776932
ILMN_1745172	ILF2	blue	0.198096	0.246802	0.17974	-0.211377	-0.134959	0.393716	-0.1473	0.247768	0.654572	-0.368629	-0.0586736	0.591292	-0.152578	0.733893	-0.0112792	-0.769805	0.505337	-0.342403	-0.0870208	-0.376164
ILMN_1789018	ILF3	blue	0.0194153	0.910513	0.0481805	0.0552521	0.334171	-0.00973877	0.0764552	-0.223265	0.183406	-0.486894	-0.322317	0.0970218	-0.326063	0.491159	-0.0594554	-0.506598	0.428692	-0.274727	-0.165726	0.282595
ILMN_1669584	ILF3	blue	0.0818559	0.635072	0.0177354	-0.00552153	0.0197138	0.231118	-0.0221821	0.212596	0.632985	-0.481686	-0.243304	0.563902	-0.377214	0.826758	-0.0939109	-0.875763	0.642165	-0.628496	-0.126522	-0.127859
ILMN_1733696	IMP3	blue	0.337657	0.0440064	0.295087	-0.218628	-0.161866	0.67334	-0.645673	0.308822	0.154691	-0.0141768	-0.124788	0.458883	0.315768	0.558206	0.599354	-0.444397	-0.0730732	-0.382836	-0.534465	0.229679
ILMN_2094061	IMPA2	blue	-0.212502	0.213394	-0.215103	0.171984	0.0150363	0.0165025	0.0472277	0.163437	0.507161	-0.443107	-0.351827	0.482019	-0.48434	0.762864	-0.109262	-0.78857	0.674034	-0.672704	-0.119871	-0.203232
ILMN_2355738	INCENP	blue	0.125144	0.467086	0.176537	-0.113042	0.0427384	0.141021	-0.435257	0.14672	0.0317941	-0.280905	-0.661225	0.466751	-0.0806372	0.69976	0.518452	-0.555226	0.172328	-0.372625	-0.684176	0.167303
ILMN_1662243	ING1	blue	0.207755	0.224039	0.143711	-0.160064	0.0901148	0.175982	-0.0922174	0.0899309	0.404661	-0.467333	-0.346532	0.447075	-0.263588	0.701218	0.0588884	-0.676257	0.445457	-0.394286	-0.266058	-0.235197
ILMN_2085722	ING2	blue	0.185668	0.278296	0.0937058	-0.180229	-0.217322	0.373166	-0.336048	0.495051	0.431476	-0.125993	-0.259275	0.750555	-0.103504	0.720644	0.221565	-0.695442	0.309166	-0.621203	-0.360654	-0.079084
ILMN_2237746	ING3	blue	0.126767	0.46128	0.0936104	-0.0834484	-0.0306366	0.236983	-0.197489	0.292351	0.385653	-0.3517	-0.374311	0.603065	-0.191958	0.712303	0.196556	-0.687695	0.37546	-0.553133	-0.343867	0.0608571
ILMN_2198878	INPP4B	blue	0.137337	0.424442	0.123736	-0.0378543	0.515604	-0.074563	0.081158	-0.318198	0.103603	-0.750795	-0.586294	0.380937	-0.373994	0.620174	0.0704157	-0.583558	0.471597	-0.0819456	-0.380783	-0.160081
ILMN_1728426	INPPL1	blue	0.0428179	0.80417	0.129435	-0.0323095	0.182431	0.173903	-0.430773	-0.0490394	-0.231592	-0.287961	-0.560624	0.374318	0.117958	0.469246	0.673433	-0.302735	-0.045183	-0.10946	-0.743271	0.343021
ILMN_1670918	INSR	blue	0.0569727	0.74137	0.0145527	-0.0144411	-0.0632145	-0.0799967	-0.0167668	0.161202	0.144391	-0.0788229	-0.301708	0.114926	-0.287839	0.32875	-0.0156815	-0.315914	0.244087	-0.43382	-0.162507	0.228552
ILMN_2317463	INTS1	blue	0.267557	0.114657	0.359758	-0.2944	0.176229	-0.286786	0.0774943	-0.13928	0.182535	-0.519588	-0.597972	0.233961	-0.54489	0.542249	-0.00805565	-0.511866	0.516591	-0.348045	-0.244167	0.235891
ILMN_1798172	IPO4	blue	0.463841	0.00438019	0.43039	-0.390668	-0.193348	0.427746	-0.108233	0.175846	0.616833	-0.19863	0.208861	0.22627	-0.0926781	0.499205	-0.118674	-0.556987	0.384203	-0.292379	0.119278	-0.0089792
ILMN_1753164	IPO8	blue	0.705038	1.58056e-06	0.489963	-0.534908	-0.308611	0.486947	-0.380579	0.47648	0.565862	0.0185872	0.0788804	0.522384	0.000633359	0.554987	0.0767049	-0.561446	0.210407	-0.417455	-0.113977	-0.198286
ILMN_1774589	IQCC	blue	0.0621272	0.71888	0.0611493	-0.0722335	-0.0866979	0.0597753	0.0601363	0.16968	0.610736	-0.455134	-0.214307	0.464092	-0.470408	0.713846	-0.162228	-0.767393	0.679869	-0.565383	-0.0113104	-0.119177
ILMN_1745964	IRAK2	blue	0.257379	0.129662	0.326495	-0.26715	0.20522	0.129962	-0.0459887	-0.0442529	0.363875	-0.558552	-0.276644	0.504087	-0.214511	0.611527	0.0782725	-0.605869	0.44544	-0.192959	-0.20208	-0.2213
ILMN_1751171	IRF2BP1	blue	0.038452	0.823806	0.0798531	0.0258396	0.121998	0.072126	-0.239906	-0.0634707	-0.326157	-0.069491	-0.370572	0.125037	0.13692	0.0902497	0.428358	0.0122424	-0.182528	-0.00373717	-0.446377	0.338362
ILMN_1765649	IRF3	blue	0.182647	0.286329	0.282388	-0.269999	-0.187834	0.444986	-0.470763	0.14202	0.0795031	-0.0321171	-0.0326321	0.346246	0.272744	0.33511	0.461154	-0.258201	-0.0562982	-0.0521749	-0.346239	0.252269
ILMN_1782412	IRX2	blue	0.399204	0.0158685	0.407675	-0.341631	-0.344062	0.274453	-0.457959	0.433286	0.191117	0.0407394	-0.28859	0.448278	0.00570474	0.468793	0.406633	-0.384374	0.0578196	-0.564801	-0.391869	0.299124
ILMN_1764861	ISOC1	blue	0.242111	0.154833	0.217564	-0.25531	-0.181226	0.241703	-0.0361709	0.349909	0.788674	-0.348143	-0.10531	0.54409	-0.393327	0.813477	-0.163027	-0.873577	0.679438	-0.68755	0.0164845	-0.231358
ILMN_1792679	ITGA5	blue	0.0173306	0.920089	0.0905976	-0.0296362	0.303851	0.237589	-0.417725	-0.116183	-0.146298	-0.41264	-0.567118	0.550472	0.103449	0.55571	0.590391	-0.430557	0.0494648	-0.0136035	-0.723502	0.138733
ILMN_2359287	ITGA6	blue	0.374299	0.0245131	0.432477	-0.34418	0.121835	-0.0915681	0.0397713	0.0194532	0.341921	-0.384527	-0.330349	0.193605	-0.381667	0.512549	-0.0594665	-0.500015	0.440954	-0.290102	-0.111444	-0.000684211
ILMN_1683927	ITGAE	blue	-0.235925	0.165979	-0.232719	0.317195	0.588923	-0.160371	0.213763	-0.323426	0.0208012	-0.681278	-0.582726	0.242088	-0.421603	0.533712	-0.00644488	-0.518378	0.481117	-0.299216	-0.303857	0.0521963
ILMN_1714820	ITGB1	blue	0.17488	0.307662	0.0772241	-0.111861	0.234255	0.429099	-0.198446	-0.0311844	0.313469	-0.394645	-0.0704314	0.51218	0.107198	0.527263	0.108448	-0.545099	0.226509	0.0587794	-0.228606	-0.337538
ILMN_1723467	ITGB1	blue	0.294506	0.0812322	0.318422	-0.306268	0.184142	0.200209	-0.128659	-0.0092888	0.364019	-0.485177	-0.282569	0.515014	-0.132109	0.623224	0.101666	-0.610257	0.368476	-0.00850285	-0.272046	-0.30994
ILMN_2383934	ITGB1	blue	0.206092	0.227852	0.106202	-0.138737	0.149119	0.436146	-0.240075	0.0896698	0.317412	-0.316805	-0.0800693	0.546574	0.141065	0.513189	0.15628	-0.51594	0.158498	0.050251	-0.264572	-0.391116
ILMN_1665107	ITGB1BP1	blue	-0.188111	0.271909	-0.35121	0.263117	0.153608	-0.0302084	0.0377308	0.0278456	0.0804011	-0.240438	-0.255018	0.309215	-0.238342	0.320316	-0.0259442	-0.326901	0.271212	-0.350122	-0.141015	-0.0996386
ILMN_1692790	ITGB3BP	blue	0.147171	0.391698	0.00723923	-0.0845762	-0.261391	0.539412	-0.535683	0.517461	0.365764	0.110979	-0.0505264	0.561768	0.159652	0.609261	0.331999	-0.556396	0.0826703	-0.43181	-0.369335	-0.181622
ILMN_2311166	ITGB5	blue	0.141568	0.410171	0.111797	-0.0866711	0.250838	0.0877882	-0.0670423	0.0349715	0.390776	-0.660988	-0.556633	0.693397	-0.410698	0.872338	0.0882585	-0.860051	0.608918	-0.448246	-0.394353	-0.141259
ILMN_1668374	ITGB5	blue	0.0982245	0.568726	0.0515181	-0.0353393	0.22667	0.052796	-0.0133459	0.0659005	0.428496	-0.657249	-0.54183	0.688793	-0.460135	0.871589	0.0257818	-0.873061	0.651014	-0.500748	-0.344323	-0.18426
ILMN_1789505	ITPR1	blue	0.340407	0.0422059	0.267895	-0.331759	-0.336866	0.398355	-0.381727	0.549787	0.530929	-0.116541	-0.178635	0.769999	-0.0619874	0.705507	0.246081	-0.688501	0.304549	-0.597523	-0.291136	-0.0913692
ILMN_1764177	JARID2	blue	-0.152818	0.373577	-0.121005	0.165372	0.418154	-0.195538	0.0122065	-0.17057	-0.105159	-0.544294	-0.653624	0.490101	-0.273198	0.420333	0.210594	-0.377013	0.259744	-0.152838	-0.459201	0.0609021
ILMN_1706539	JMJD1B	blue	0.166416	0.332023	0.274035	-0.173977	0.388764	-0.25146	0.157398	-0.222558	0.228167	-0.706943	-0.668731	0.318098	-0.572463	0.661082	-0.0265954	-0.641471	0.621609	-0.340063	-0.270464	0.093641
ILMN_1764970	JMJD1C	blue	-0.0512936	0.766393	-0.0139229	0.0346173	0.260394	0.0537132	0.0202869	-0.101667	0.244889	-0.60405	-0.387047	0.470219	-0.24455	0.566363	0.0772133	-0.563924	0.417942	-0.173351	-0.259394	-0.0766156
ILMN_2410742	JMJD1C	blue	0.188055	0.272053	0.132705	-0.0955396	0.139624	0.401681	-0.280608	0.0409634	0.221357	-0.349206	-0.182298	0.456777	0.12461	0.495196	0.269462	-0.470012	0.126206	-0.0706005	-0.327873	-0.05054
ILMN_1736650	JMJD2A	blue	-0.0599879	0.728187	0.0851659	0.0256503	0.293982	-0.279809	0.094931	-0.220967	-0.0569209	-0.468901	-0.632746	0.0407774	-0.410974	0.431052	0.110744	-0.352488	0.354991	-0.268799	-0.342635	0.252221
ILMN_1802434	JPH2	blue	0.168258	0.326624	0.131346	-0.0852869	0.235695	-0.0268769	-0.00882642	-0.139098	0.0192033	-0.30991	-0.302019	0.112339	-0.187766	0.30104	0.0423844	-0.273803	0.203453	-0.122346	-0.200786	0.0721257
ILMN_1733811	JUP	blue	-0.352628	0.0349109	-0.421048	0.384808	0.206934	-0.317781	-0.0231878	0.0802409	-0.197221	-0.239364	-0.709379	0.514627	-0.341335	0.332065	0.185177	-0.285988	0.177508	-0.290032	-0.501153	0.0829389
ILMN_1777584	KARS	blue	0.366539	0.0278937	0.340323	-0.311604	-0.103465	0.423236	-0.271426	0.116302	0.353151	-0.253603	-0.050799	0.406281	0.00802858	0.549661	0.188546	-0.539209	0.258469	-0.287906	-0.223792	0.148092
ILMN_2198393	KATNA1	blue	-0.0315611	0.855011	0.0119339	0.104544	0.242763	0.128406	-0.0441952	-0.154738	0.158249	-0.409742	-0.231988	0.0240213	-0.095549	0.49205	0.100001	-0.427101	0.266725	-0.0727902	-0.242924	-0.241617
ILMN_1813741	KCNJ16	blue	0.200634	0.240676	0.137138	-0.122671	0.223315	0.261335	-0.219129	0.0640095	0.286867	-0.57841	-0.483468	0.742828	-0.185471	0.797031	0.269714	-0.752694	0.409913	-0.34307	-0.49334	-0.138326
ILMN_1709253	KCNK10	blue	0.0271773	0.874978	0.086081	-0.0459423	0.124786	0.0779814	-0.0889323	-0.032733	0.177249	-0.302774	-0.263714	0.152301	-0.154758	0.486128	0.0964854	-0.433477	0.295064	-0.21562	-0.228359	-0.122541
ILMN_1711988	KCNK12	blue	0.102066	0.553628	0.189784	-0.0447377	0.191422	0.183143	-0.169313	-0.0543289	0.18288	-0.474274	-0.398824	0.373248	-0.151782	0.633707	0.254499	-0.584362	0.336939	-0.292116	-0.394056	0.123857
ILMN_1766918	KCNK5	blue	0.130443	0.448279	0.151904	-0.0628879	0.305309	0.269865	-0.245067	-0.0667986	0.24966	-0.598496	-0.509031	0.524471	-0.163572	0.834226	0.321718	-0.7644	0.413378	-0.36676	-0.52908	0.0387288
ILMN_1656079	KCNQ1	blue	0.0439556	0.799072	-0.00596932	-0.0445021	-0.271352	0.149826	-0.130673	0.268378	0.278015	-0.00460177	-0.0637834	0.203902	-0.167567	0.354137	0.0196993	-0.344128	0.248268	-0.550247	-0.0401345	0.115538
ILMN_1666325	KCR1	blue	-0.19433	0.256082	-0.205842	0.296913	0.149944	0.421818	-0.279799	0.118635	0.0544081	-0.150614	-0.0877857	0.358872	0.228563	0.35482	0.347499	-0.307439	-0.0105678	-0.20757	-0.318827	-0.116163
ILMN_1786326	KCTD15	blue	0.115538	0.502211	0.0604584	-0.125643	-0.137624	0.182514	-0.11177	0.356416	0.601678	-0.364802	-0.325262	0.694637	-0.386197	0.817957	-0.00317571	-0.849369	0.607024	-0.699341	-0.203009	-0.0632192
ILMN_1653612	KCTD9	blue	0.0766156	0.656953	0.0831624	0.0262781	0.389924	0.155083	-0.11486	-0.142294	0.20426	-0.622466	-0.555164	0.382669	-0.259486	0.800261	0.199613	-0.730176	0.460711	-0.367533	-0.472861	-0.0952283
ILMN_2285996	KIAA0101	blue	-0.0106039	0.951057	-0.0193075	0.0175545	0.239335	-0.15369	0.197302	-0.0196817	0.519024	-0.675964	-0.517591	0.457077	-0.659047	0.838461	-0.224811	-0.869541	0.815044	-0.543482	-0.134115	-0.281411
ILMN_1762990	KIAA0141	blue	-0.0110331	0.949078	0.0570196	-0.0461348	0.227146	-0.246206	0.317906	-0.0752599	0.5459	-0.748661	-0.513197	0.402312	-0.748698	0.79545	-0.289079	-0.84191	0.879886	-0.542206	-0.0500982	-0.201016
ILMN_2131336	KIAA0286	blue	0.231521	0.17426	0.251465	-0.248765	-0.0831667	-0.00869086	0.137915	0.205827	0.753283	-0.431024	-0.212028	0.348586	-0.582203	0.764888	-0.315939	-0.824077	0.770092	-0.604297	0.0936355	-0.333016
ILMN_1756006	KIAA0404	blue	-0.0245956	0.886774	0.0411863	0.048529	-0.0231765	-0.269162	0.0110041	0.0983809	0.0407795	-0.252799	-0.523418	0.226241	-0.411049	0.376845	0.108687	-0.329138	0.298066	-0.419686	-0.282935	0.308202
ILMN_1741398	KIAA0406	blue	0.0752797	0.662577	0.100053	-0.082912	0.0879037	0.014571	0.0830493	0.100326	0.543293	-0.585186	-0.426214	0.544746	-0.538007	0.816782	-0.114091	-0.850944	0.722703	-0.558694	-0.16287	-0.120961
ILMN_1778876	KIAA0423	blue	-0.0717781	0.677405	-0.0674996	0.0474749	0.00391785	-0.341099	0.100672	0.162029	0.0507742	-0.078909	-0.448028	0.145053	-0.358839	0.228366	-0.0605483	-0.192949	0.215426	-0.256022	-0.145881	-0.239983
ILMN_1651684	KIAA0586	blue	0.0471587	0.784762	0.158141	-0.0786882	0.29301	-0.188517	0.174069	-0.150875	0.409128	-0.775659	-0.615996	0.404487	-0.64297	0.812826	-0.0869938	-0.817011	0.77969	-0.481243	-0.218363	0.00422474
ILMN_1778755	KIAA0644	blue	0.227668	0.181741	0.178008	-0.189938	0.0185213	0.171709	-0.162873	0.259276	0.469647	-0.478355	-0.495507	0.739031	-0.37768	0.87327	0.13435	-0.856588	0.573389	-0.657627	-0.36586	-0.0520003
ILMN_1685079	KIAA0683	blue	0.166573	0.331562	0.0829337	-0.0538287	0.15334	0.14698	0.00983842	0.0582385	0.511633	-0.494245	-0.246383	0.435252	-0.394649	0.719446	-0.115044	-0.759477	0.59278	-0.47451	-0.12446	-0.136186
ILMN_1680010	KIAA0753	blue	-0.00158611	0.992675	0.0306206	-0.0173183	-0.041188	0.229506	-0.163651	0.242058	0.400774	-0.353935	-0.38316	0.545037	-0.275607	0.768361	0.154232	-0.74486	0.477771	-0.636574	-0.323291	0.0903132
ILMN_1678808	KIAA0831	blue	0.0996732	0.56301	0.127278	-0.171177	-0.0933172	0.082008	-0.139755	0.103321	0.243795	-0.13011	-0.156715	0.119977	-0.11737	0.394324	0.0722723	-0.359826	0.225691	-0.207321	-0.157106	0.0924043
ILMN_1790575	KIAA0859	blue	0.296662	0.0789267	0.24437	-0.249587	-0.187912	0.510794	-0.310487	0.374201	0.654138	-0.291319	-0.0679844	0.659015	-0.0787911	0.802074	0.132458	-0.80571	0.440241	-0.500175	-0.183994	-0.319749
ILMN_2343624	KIAA0859	blue	0.42369	0.0100242	0.397882	-0.397784	-0.187209	0.467143	-0.357602	0.367785	0.60802	-0.328599	-0.206425	0.738501	-0.0961327	0.856554	0.219973	-0.831955	0.430159	-0.476819	-0.313306	-0.287406
ILMN_1685631	KIAA0892	blue	0.435741	0.00789815	0.368218	-0.399596	-0.305354	0.0855118	-0.251601	0.42554	0.264375	0.0747425	-0.131316	0.353748	-0.102027	0.333953	0.162251	-0.291287	0.101249	-0.414943	-0.178387	0.0440627
ILMN_1670752	KIAA0907	blue	0.160132	0.350859	0.201789	-0.122627	-0.0374632	0.157501	-0.397597	0.10454	-0.00664841	-0.233361	-0.490666	0.419575	-0.0273484	0.523689	0.481694	-0.427095	0.0851052	-0.273034	-0.600629	0.493752
ILMN_1668469	KIAA0922	blue	0.181733	0.288789	0.260781	-0.155337	0.255459	0.0115348	-0.0850343	-0.123794	0.21409	-0.574001	-0.564693	0.30649	-0.309351	0.71501	0.173921	-0.643215	0.447057	-0.232303	-0.414142	0.0399813
ILMN_1796751	KIAA1274	blue	0.130276	0.448867	0.248145	-0.168894	0.178589	-0.0619556	-0.0232211	-0.200479	-0.00258744	-0.363568	-0.371555	0.0930484	-0.23743	0.340918	0.142571	-0.296663	0.247774	-0.176368	-0.265041	0.432987
ILMN_1749583	KIAA1285	blue	0.327407	0.0512701	0.353508	-0.341382	-0.0084839	0.470702	-0.392781	0.0758743	0.136147	-0.0202983	0.0359281	0.131671	0.277142	0.310785	0.343335	-0.237337	-0.0640861	-0.0946844	-0.259726	0.122031
ILMN_1680643	KIAA1333	blue	0.117481	0.495	0.142948	-0.123592	0.0153227	-0.0581473	-0.0158254	0.118314	0.377864	-0.431972	-0.449296	0.388544	-0.444696	0.681963	0.0215125	-0.641662	0.532351	-0.474475	-0.227826	-0.29409
ILMN_2406586	KIAA1345	blue	-0.136359	0.427783	-0.143661	0.171873	0.219567	0.033178	0.160509	0.0221145	0.48832	-0.607174	-0.360145	0.429383	-0.454363	0.736434	-0.155475	-0.765066	0.662726	-0.437981	-0.102892	-0.403685
ILMN_1741841	KIAA1429	blue	-0.1808	0.291315	-0.260237	0.257933	0.141974	0.46977	-0.459517	0.0691216	-0.155076	-0.0603137	-0.165868	0.438842	0.440806	0.255442	0.516859	-0.192587	-0.220633	0.0336603	-0.495477	0.0762285
ILMN_1754062	KIAA1553	blue	-0.10743	0.532863	-0.157044	0.153296	0.105799	0.0437994	-0.0499891	0.0121536	0.158911	-0.223582	-0.218734	0.182768	-0.201054	0.421771	0.0202334	-0.425542	0.287466	-0.36122	-0.196492	0.251238
ILMN_2375032	KIAA1553	blue	0.248222	0.144365	0.146398	-0.179958	-0.122401	0.466264	-0.139198	0.340933	0.70554	-0.243208	0.054591	0.539897	-0.11183	0.670819	-0.10376	-0.73162	0.453667	-0.429978	0.0168924	-0.43368
ILMN_1722034	KIAA1586	blue	0.430622	0.0087488	0.279114	-0.275471	-0.347418	0.589859	-0.608389	0.534225	0.241916	0.262342	0.00284316	0.394602	0.297873	0.404242	0.428228	-0.321543	-0.136049	-0.402859	-0.356545	0.00539164
ILMN_1674128	KIAA1604	blue	0.294574	0.081159	0.305871	-0.299541	-0.222612	0.185826	-0.258049	0.373845	0.395172	-0.150774	-0.290403	0.519549	-0.145841	0.58114	0.183709	-0.546686	0.253133	-0.387434	-0.28843	-0.070354
ILMN_1796968	KIAA1698	blue	0.213551	0.211089	0.212356	-0.199225	-0.246251	0.577629	-0.498887	0.303309	0.224907	0.0453982	0.0382234	0.369632	0.29953	0.403443	0.429413	-0.332456	-0.0388018	-0.257494	-0.291067	0.0783721
ILMN_1699206	KIAA1727	blue	0.285784	0.0910979	0.362275	-0.173301	0.265379	-0.0460542	-0.0572105	-0.233067	-0.026307	-0.386839	-0.400407	0.00540919	-0.197436	0.342423	0.166702	-0.28115	0.208382	-0.136216	-0.286131	0.34211
ILMN_1682449	KIAA1729	blue	0.229361	0.178425	0.165422	-0.110451	-0.0716141	0.378607	-0.518384	0.344771	0.184573	-0.259446	-0.518689	0.732598	0.00224533	0.775351	0.543594	-0.657296	0.169947	-0.513876	-0.67015	0.0191451
ILMN_1805177	KIAA1772	blue	0.078036	0.650993	0.142042	0.00500094	0.292336	0.114434	-0.253842	-0.179892	-0.0937151	-0.406781	-0.513287	0.189889	-0.0685984	0.509041	0.426923	-0.403736	0.143075	-0.259669	-0.555867	0.526492
ILMN_1655642	KIAA1794	blue	0.15606	0.363401	0.148049	-0.133839	0.0797168	-0.0764169	0.0819804	0.134626	0.569125	-0.520938	-0.465186	0.421383	-0.603837	0.843888	-0.161373	-0.854082	0.734595	-0.606081	-0.158158	-0.221729
ILMN_1807177	KIAA1797	blue	-0.22705	0.182961	-0.0943619	0.241753	0.576307	-0.44949	0.204458	-0.416863	-0.193714	-0.635808	-0.783053	0.0665202	-0.509612	0.424673	0.0920513	-0.343103	0.408041	-0.206818	-0.391942	0.130223
ILMN_1776631	KIAA1862	blue	-0.0175897	0.918899	0.10035	0.0284177	0.40151	-0.106589	0.115118	-0.274592	0.158485	-0.687697	-0.532056	0.220957	-0.380946	0.620574	0.0481526	-0.574345	0.511123	-0.174962	-0.302454	-0.079549
ILMN_1730995	KIAA1914	blue	0.126328	0.462847	0.141017	-0.158841	0.124953	-0.0214346	0.00841911	0.105543	0.461016	-0.626062	-0.553857	0.727528	-0.479791	0.815659	0.00507846	-0.825655	0.656445	-0.431419	-0.289293	-0.256843
ILMN_1758750	KIAA1970	blue	0.360448	0.0308079	0.273342	-0.367739	-0.418079	0.766743	-0.433458	0.47624	0.574384	0.13758	0.417127	0.470815	0.338449	0.390506	0.147624	-0.418198	0.0428955	-0.195889	0.0172471	-0.278734
ILMN_2143155	KIF11	blue	0.206718	0.226411	0.200129	-0.205667	-0.0283747	-0.0829345	0.115896	0.228179	0.659962	-0.452902	-0.380549	0.443782	-0.626625	0.805238	-0.239646	-0.835555	0.755515	-0.656289	-0.0418331	-0.3174
ILMN_1686562	KIF13B	blue	0.120701	0.483167	0.183051	-0.127856	-0.037898	-0.0565277	-0.0912479	0.142691	0.0703881	-0.141137	-0.408945	0.203047	-0.211573	0.348229	0.177914	-0.273737	0.159369	-0.314289	-0.29259	0.0951176
ILMN_1808071	KIF14	blue	-0.0992747	0.564579	-0.0645862	0.0938965	0.251683	-0.133255	0.117362	0.00411125	0.432365	-0.675104	-0.627658	0.510712	-0.610181	0.872087	-0.0746645	-0.869824	0.75583	-0.592874	-0.270476	-0.190853
ILMN_2132161	KIF18A	blue	0.0167777	0.922631	0.0167353	-0.0114167	0.112165	-0.0884675	0.0694326	0.147379	0.522913	-0.583345	-0.576588	0.553255	-0.613677	0.894574	-0.0852491	-0.892725	0.753975	-0.672892	-0.242108	-0.268556
ILMN_1796749	KIF1C	blue	0.406661	0.0138445	0.46968	-0.40969	-0.000987145	-0.0779832	0.0701198	0.00995186	0.345047	-0.27098	-0.173831	0.108454	-0.375018	0.425807	-0.12409	-0.426173	0.427281	-0.240153	-0.0231272	0.0129001
ILMN_1695658	KIF20A	blue	0.0828105	0.631118	0.0932921	-0.0880855	0.107602	-0.0574119	0.0580765	0.0973174	0.546098	-0.608533	-0.529112	0.528696	-0.584292	0.882355	-0.0997135	-0.887011	0.754546	-0.585196	-0.206466	-0.24541
ILMN_1716553	KIF23	blue	-0.0820837	0.634127	-0.0473998	0.0949684	0.269487	-0.236861	0.29012	-0.117148	0.395588	-0.606932	-0.441366	0.235329	-0.618831	0.640108	-0.249519	-0.676795	0.713099	-0.469078	-0.0433937	-0.158956
ILMN_1811472	KIF23	blue	0.0840774	0.625886	0.0272061	-0.00679654	0.178447	0.163253	-0.0918088	0.10255	0.469613	-0.541302	-0.468637	0.527371	-0.383221	0.903008	0.0376407	-0.882428	0.606728	-0.541512	-0.337319	-0.221597
ILMN_1685916	KIF2C	blue	0.0245601	0.886937	0.0453961	0.00493468	0.232326	-0.163101	0.172342	-0.0558698	0.457196	-0.626037	-0.51776	0.317287	-0.645278	0.787322	-0.191147	-0.800641	0.7678	-0.566688	-0.132647	-0.143637
ILMN_1654916	KIF7	blue	0.105358	0.540839	0.108963	0.006076	0.225919	0.323849	-0.351691	-0.119577	-0.112517	-0.339834	-0.383671	0.320838	0.0900063	0.49466	0.493738	-0.38748	0.0519416	-0.155825	-0.59635	0.398348
ILMN_2222008	KIFC1	blue	-0.0291791	0.86585	-0.0400143	0.0876504	0.22227	-0.0274437	0.0313408	0.0394622	0.395605	-0.573631	-0.554749	0.43455	-0.487357	0.823783	-0.0296546	-0.803869	0.633837	-0.496749	-0.294998	-0.271817
ILMN_1714444	KLF12	blue	-0.0367292	0.831585	-0.0947017	0.062784	0.00594158	-0.182646	0.12041	0.214328	0.357032	-0.422169	-0.562017	0.547419	-0.572906	0.631324	-0.104924	-0.654995	0.587728	-0.656405	-0.191043	-0.0332412
ILMN_1741204	KLHDC2	blue	0.266602	0.116006	0.293283	-0.281806	-0.112102	-0.119536	-0.116825	0.267348	0.303049	-0.279387	-0.545398	0.505818	-0.464001	0.643823	0.127512	-0.609247	0.456238	-0.650733	-0.335377	0.271764
ILMN_1732550	KLHL23	blue	-0.0658484	0.702787	-0.195028	0.174304	-0.0437025	0.205198	-0.0942924	0.319795	0.273382	-0.0357726	-0.0841229	0.33098	-0.0439691	0.373077	0.00625663	-0.378574	0.168152	-0.404411	-0.119258	-0.32082
ILMN_1758978	KLHL4	blue	0.170781	0.319316	0.0234633	-0.0271559	-0.0606673	0.3351	-0.461735	0.356324	0.131347	-0.0555196	-0.368107	0.609758	0.0526716	0.566094	0.392684	-0.508425	0.0656957	-0.467189	-0.53082	0.16451
ILMN_1701700	KLHL4	blue	0.359502	0.031282	0.207732	-0.204113	-0.128948	0.135452	-0.302638	0.320596	0.0563689	0.078827	-0.264178	0.402414	-0.0381781	0.305118	0.210214	-0.265034	0.00909666	-0.362886	-0.331649	0.126482
ILMN_1674458	KLHL7	blue	0.390881	0.0184151	0.306557	-0.403853	-0.401632	0.0990611	-0.159762	0.604328	0.596222	0.000103145	-0.166676	0.598281	-0.26099	0.526805	-0.0450286	-0.547997	0.344562	-0.519339	-0.0516266	-0.380538
ILMN_1732516	KNTC1	blue	0.0880501	0.609597	0.110139	-0.125164	0.0245077	-0.161192	0.216916	0.135301	0.681044	-0.580091	-0.410954	0.457311	-0.726128	0.830884	-0.299619	-0.887991	0.873646	-0.706388	0.0038451	-0.207002
ILMN_1664511	KNTC2	blue	0.0797351	0.643892	0.0761331	-0.0740713	0.093151	-0.0654712	0.133387	0.130271	0.640776	-0.606312	-0.455936	0.524849	-0.630194	0.880908	-0.204468	-0.914141	0.813015	-0.616344	-0.105832	-0.362244
ILMN_1708160	KPNA2	blue	0.222253	0.192635	0.221298	-0.210577	-0.0577624	-0.0129679	-0.0280192	0.16854	0.377112	-0.112882	-0.17396	0.0841209	-0.270663	0.428084	-0.117603	-0.412441	0.312395	-0.244786	-0.0397092	-0.335741
ILMN_1703949	KPNB1	blue	0.481165	0.00297007	0.414264	-0.399086	-0.166126	0.562732	-0.391668	0.33909	0.602594	-0.233562	-0.0507016	0.596705	-0.0167196	0.789356	0.189113	-0.77656	0.349019	-0.448641	-0.261306	-0.111919
ILMN_2400940	L3MBTL	blue	0.0130062	0.939987	0.123427	-0.0913247	0.0624662	-0.0352771	-0.128261	-0.0898901	-0.0488839	-0.239254	-0.334581	0.0486885	-0.106407	0.317219	0.269834	-0.220804	0.115521	-0.173639	-0.337947	0.252242
ILMN_1696434	LAMA1	blue	0.380109	0.02221	0.354196	-0.362452	-0.295202	0.34113	-0.297036	0.487086	0.678209	-0.266823	-0.276388	0.674641	-0.28515	0.9087	0.142621	-0.888335	0.54171	-0.800703	-0.257244	-0.0582674
ILMN_1770038	LAMA1	blue	0.353624	0.0343647	0.32138	-0.356849	-0.30081	0.387123	-0.290382	0.50682	0.705516	-0.233381	-0.198633	0.681855	-0.235061	0.879876	0.119901	-0.871793	0.525772	-0.780113	-0.20703	-0.145766
ILMN_2214790	LAMB1	blue	0.465076	0.00426329	0.440828	-0.499629	-0.27132	0.343329	-0.308837	0.403055	0.584406	-0.236309	-0.15216	0.714613	-0.125329	0.706157	0.146295	-0.700901	0.374287	-0.32558	-0.225016	-0.242379
ILMN_1810852	LAMC1	blue	0.412012	0.0125304	0.346432	-0.339358	-0.0432619	0.467923	-0.386322	0.286395	0.517601	-0.365658	-0.292077	0.715978	-0.0761186	0.862647	0.253901	-0.831499	0.385947	-0.417983	-0.404792	-0.120294
ILMN_1745110	LAPTM4A	blue	-0.0167494	0.922761	-0.0320939	0.0936349	0.306699	-0.266106	0.153763	-0.0819658	0.171001	-0.5465	-0.607228	0.427326	-0.553385	0.558525	-0.0778475	-0.580089	0.535839	-0.356533	-0.276079	0.101853
ILMN_2101832	LAPTM4B	blue	-0.107071	0.534241	-0.244961	0.155763	0.170875	0.0767361	0.117456	0.0601416	0.434687	-0.481827	-0.2236	0.618271	-0.347863	0.582852	-0.206201	-0.66166	0.546966	-0.2842	-0.0605889	-0.48778
ILMN_1700168	LARS2	blue	0.391391	0.01825	0.382427	-0.36089	0.00595178	0.0722924	-0.0122751	0.155713	0.535603	-0.369174	-0.211618	0.342117	-0.348393	0.669178	-0.0970935	-0.658633	0.523207	-0.35174	-0.077493	-0.388823
ILMN_1703412	LATS2	blue	0.07798	0.651228	0.228856	-0.175304	0.175767	-0.120561	-0.012453	-0.258454	-0.0277817	-0.311243	-0.360444	-0.0745144	-0.180483	0.276005	0.131701	-0.215862	0.204184	-0.0896433	-0.217135	0.368728
ILMN_1768969	LBR	blue	-0.0207906	0.904203	-0.133319	0.123542	0.229848	0.266296	-0.0499908	-0.00291524	0.346738	-0.378633	-0.153974	0.296352	-0.111305	0.56241	-0.0305179	-0.586455	0.362015	-0.300852	-0.14266	-0.180255
ILMN_1728132	LDHB	blue	0.209214	0.22073	0.262239	-0.233637	0.0446178	-0.00598789	-0.0372044	0.0686593	0.36971	-0.411049	-0.399113	0.389177	-0.411064	0.682577	0.0199289	-0.667157	0.54707	-0.485564	-0.224518	0.0430197
ILMN_2234956	LEPR	blue	0.264765	0.118636	0.158769	-0.267518	-0.301173	0.0552935	-0.189481	0.538951	0.475085	-0.0685963	-0.332	0.735074	-0.320799	0.58878	0.0186416	-0.615945	0.390552	-0.586031	-0.199393	-0.145138
ILMN_1664294	LEPRE1	blue	0.227941	0.181203	0.340656	-0.260601	0.05732	-0.0356532	-0.361698	-0.0273206	-0.255136	-0.00743841	-0.413918	0.100457	0.088658	0.183682	0.485117	-0.0397752	-0.15154	0.0355321	-0.512611	0.276388
ILMN_1687306	LGALS2	blue	0.343211	0.0404323	0.246908	-0.305439	-0.252809	0.141596	-0.199769	0.388164	0.354337	0.0729455	-0.0973489	0.364806	-0.187624	0.391252	0.0112986	-0.400952	0.223456	-0.523308	-0.0957283	0.0220866
ILMN_2171023	LGI1	blue	0.210848	0.217063	0.0965825	-0.138228	-0.258305	0.501311	-0.477142	0.585128	0.466386	-0.0662203	-0.247113	0.797806	-0.00366685	0.782812	0.341697	-0.737658	0.26571	-0.722416	-0.409019	-0.145155
ILMN_1712487	LGTN	blue	0.542125	0.000637118	0.592285	-0.631464	-0.274507	0.0852777	-0.117186	0.276588	0.584881	-0.195509	-0.130304	0.394154	-0.316055	0.589326	-0.0520906	-0.596768	0.483862	-0.383581	-0.0252964	-0.130768
ILMN_2373335	LIG3	blue	0.373742	0.0247437	0.26942	-0.244023	-0.0653796	0.3802	-0.423972	0.277971	0.288289	-0.193497	-0.293056	0.541551	-0.0288126	0.7039	0.347225	-0.62947	0.223357	-0.441907	-0.461413	0.0561951
ILMN_1660582	LIG3	blue	0.697057	2.32134e-06	0.607478	-0.581678	-0.337005	0.551473	-0.638726	0.51002	0.422966	-0.00373718	-0.175253	0.628278	0.113783	0.704726	0.448619	-0.621869	0.109653	-0.458906	-0.456632	0.0461911
ILMN_1702385	LILRA4	blue	0.466239	0.00415573	0.414636	-0.429361	-0.195433	0.3633	-0.315677	0.306913	0.310859	0.0825762	0.0428003	0.234986	0.113534	0.325499	0.137211	-0.298439	0.0180714	-0.134743	-0.141919	-0.12433
ILMN_1675387	LIMS1	blue	0.238855	0.16063	0.190904	-0.215105	0.108407	0.377639	-0.101832	-0.0483989	0.312179	-0.161643	0.244059	0.161414	0.206275	0.220389	-0.0328136	-0.255384	0.0831203	0.206475	0.0553953	-0.389169
ILMN_1748903	LIN28	blue	0.314517	0.0617302	0.297034	-0.268516	-0.0824328	0.380535	-0.290778	0.319991	0.621705	-0.416019	-0.328731	0.704039	-0.256952	0.95919	0.174143	-0.940851	0.561869	-0.670017	-0.338945	-0.0965678
ILMN_1748697	LIN28B	blue	0.360763	0.0306514	0.347937	-0.344956	-0.175303	0.305261	-0.276448	0.385783	0.646345	-0.349087	-0.334774	0.699903	-0.302169	0.925107	0.140168	-0.905844	0.568025	-0.707777	-0.29181	-0.140075
ILMN_2137084	LIN9	blue	0.196919	0.249678	0.161482	-0.165132	-0.239289	0.321773	-0.318867	0.417598	0.461235	-0.117618	-0.205147	0.437578	-0.0923202	0.693992	0.190796	-0.641531	0.287334	-0.4824	-0.298175	-0.180518
ILMN_2338197	LINS1	blue	0.254946	0.133455	0.140508	-0.125302	-0.0420382	0.385262	-0.275904	0.1909	0.29786	-0.18809	-0.0269105	0.413942	0.027761	0.482921	0.213554	-0.457401	0.190311	-0.360732	-0.209489	-0.0418744
ILMN_1670693	LIPE	blue	0.0603488	0.726614	-0.0811679	-0.0288112	-0.0972242	0.161	-0.0494923	0.297322	0.360167	-0.0536883	-0.0165518	0.328927	-0.119997	0.379244	-0.0795548	-0.372816	0.239233	-0.309938	-0.0245188	-0.60445
ILMN_2343105	LIPT1	blue	-0.00384277	0.982254	-0.0232857	0.0344539	0.126191	0.332373	-0.0730858	0.114561	0.489478	-0.465782	-0.150284	0.533381	-0.149934	0.700014	0.0459146	-0.717357	0.47119	-0.427429	-0.15464	-0.300456
ILMN_1691848	LIX1	blue	0.241779	0.155418	0.123723	-0.218116	-0.535822	0.239283	-0.257707	0.751627	0.61957	0.146846	-0.0504373	0.588409	-0.21079	0.582208	0.0139369	-0.593707	0.342794	-0.819801	-0.0491353	-0.241459
ILMN_1793371	LKAP	blue	-0.12102	0.482003	-0.067573	0.155313	0.180741	-0.076847	-0.323775	0.0243785	-0.370355	-0.171161	-0.704297	0.279581	0.0158113	0.305909	0.594977	-0.138884	-0.129546	-0.162203	-0.727008	0.344872
ILMN_1798212	LLGL1	blue	0.164096	0.338903	0.202676	-0.300784	-0.297114	-0.312341	0.0239994	0.342148	0.309206	-0.0584684	-0.404488	0.290393	-0.50314	0.419715	-0.0777329	-0.398889	0.43107	-0.582444	-0.0762462	-0.0458412
ILMN_2126706	LMNB1	blue	0.114008	0.507925	0.0792513	-0.0460306	0.185401	0.044532	0.193442	0.0208327	0.614688	-0.579139	-0.276659	0.345056	-0.52276	0.752069	-0.284486	-0.814871	0.749624	-0.547509	0.0288191	-0.238259
ILMN_1708101	LMNB2	blue	0.0404804	0.814669	6.96543e-05	-0.0236635	-0.0541457	-0.106368	-0.0279975	0.260642	0.374959	-0.255777	-0.47792	0.37832	-0.49534	0.680662	-0.044369	-0.650341	0.524908	-0.628128	-0.224702	-0.170868
ILMN_2117171	LMO4	blue	0.228304	0.180491	0.159632	-0.156715	-0.113639	0.240582	-0.297445	0.395895	0.401183	-0.327674	-0.486475	0.722238	-0.260229	0.837698	0.290457	-0.77803	0.409934	-0.724947	-0.473123	0.0266452
ILMN_1752046	LNK	blue	0.0627342	0.716247	0.0926571	-0.0516687	0.320918	0.0836503	0.13839	-0.221968	0.367157	-0.62245	-0.198918	0.280302	-0.292486	0.54129	-0.108422	-0.55903	0.500383	-0.129922	-0.0638953	-0.406547
ILMN_1702124	LNX2	blue	0.164149	0.338745	0.1173	-0.136338	-0.0857664	0.236857	-0.173444	0.337672	0.596479	-0.443451	-0.379224	0.775146	-0.358707	0.909831	0.0834029	-0.914637	0.614455	-0.685875	-0.287039	-0.160454
ILMN_1662065	LOC116143	blue	-0.0444615	0.796807	-0.166133	0.166017	0.0236303	0.308915	-0.328934	0.325325	0.28654	-0.253741	-0.419571	0.648225	-0.116126	0.763019	0.282823	-0.713617	0.308866	-0.545397	-0.485748	-0.16353
ILMN_1728710	LOC125893	blue	0.0590164	0.732426	0.0465803	-0.0863425	-0.160449	0.391821	-0.253452	0.341283	0.541161	-0.238677	-0.0960195	0.614887	-0.0715602	0.675685	0.139439	-0.675261	0.377541	-0.460588	-0.174094	-0.332552
ILMN_1677133	LOC129531	blue	0.0449459	0.794641	0.020335	-0.0174246	-0.0978579	0.50146	-0.294486	0.255619	0.353149	-0.179655	0.0230817	0.518865	0.169205	0.514153	0.227522	-0.501532	0.147397	-0.173512	-0.222663	-0.27757
ILMN_2205211	LOC134997	blue	0.272241	0.108207	0.184896	-0.241512	-0.148723	0.238995	-0.161971	0.357072	0.629425	-0.300505	-0.265132	0.588778	-0.334921	0.8243	-0.0126656	-0.83675	0.56042	-0.614217	-0.195071	-0.183645
ILMN_2119421	LOC143543	blue	0.265862	0.11706	0.232841	-0.224356	-0.0197714	0.165355	-0.185529	0.288048	0.539431	-0.394892	-0.443149	0.59307	-0.357269	0.882981	0.0875759	-0.862004	0.553712	-0.592199	-0.3328	-0.161915
ILMN_1796113	LOC144233	blue	0.129807	0.450515	0.123576	-0.103739	-0.0408201	0.211501	-0.0709909	0.155127	0.349903	-0.16643	-0.00699322	0.178449	-0.0768781	0.408801	0.0338256	-0.369668	0.257319	-0.320032	-0.0205064	-0.520254
ILMN_2344221	LOC150084	blue	-0.0966048	0.575148	-0.0949128	0.111114	0.253667	-0.00136632	0.0372817	-0.0972393	0.145679	-0.360202	-0.225885	0.219519	-0.157945	0.369287	0.0331892	-0.343878	0.291103	-0.134607	-0.108305	-0.363102
ILMN_2194678	LOC153328	blue	0.0767068	0.65657	0.0806271	-0.0196647	0.126779	0.151114	-0.0510435	-0.0292255	0.208239	-0.350904	-0.215514	0.236086	-0.170137	0.457395	0.0590519	-0.437217	0.307293	-0.273092	-0.156568	-0.0754987
ILMN_1760506	LOC158160	blue	-0.376255	0.0237166	-0.307993	0.339796	0.507799	-0.317455	0.295934	-0.282824	0.101738	-0.604531	-0.572686	0.141052	-0.508735	0.509439	-0.142516	-0.50669	0.542893	-0.227453	-0.196285	-0.163263
ILMN_1805396	LOC168474	blue	0.241875	0.155247	0.253029	-0.22348	0.0560693	0.106504	-0.270104	0.136011	0.246721	-0.407374	-0.542585	0.588598	-0.219427	0.732565	0.295324	-0.66939	0.356058	-0.330292	-0.508466	0.0286234
ILMN_1795739	LOC196264	blue	-0.142862	0.405862	-0.104486	0.2125	0.183612	-0.0447233	0.0734419	-0.107466	0.0571703	-0.257718	-0.228096	-0.0768898	-0.205233	0.266544	0.0323555	-0.230329	0.221684	-0.29446	-0.0982849	-0.013421
ILMN_1698185	LOC197336	blue	0.211349	0.215948	0.133131	-0.150627	-0.0838637	0.0106646	-0.0810005	0.300038	0.465293	-0.327441	-0.403645	0.530177	-0.476395	0.719133	-0.0187027	-0.726258	0.54278	-0.719218	-0.220778	0.105434
ILMN_1783023	LOC285636	blue	0.213298	0.211645	0.202082	-0.179323	0.0511037	0.348455	-0.331527	0.148363	0.263276	-0.366801	-0.350666	0.548393	0.00319868	0.663523	0.340232	-0.60271	0.218177	-0.277456	-0.459361	0.0279702
ILMN_1704793	LOC339344	blue	0.0818933	0.634917	0.0742493	-0.00423408	0.059753	0.206995	-0.420962	0.142404	-0.0912725	-0.21746	-0.574215	0.440896	0.0448215	0.56471	0.567553	-0.414064	0.010583	-0.282996	-0.724545	0.163105
ILMN_2170625	LOC389286	blue	0.195383	0.253464	0.171765	-0.151691	0.0954135	0.172201	-0.243021	0.0994701	0.104112	-0.114668	-0.182921	0.277473	0.0761796	0.357756	0.236914	-0.296929	0.0650954	-0.0969165	-0.286801	-0.255632
ILMN_1692707	LOC391356	blue	-0.0776569	0.652582	-0.111776	0.121302	0.403114	-0.0564919	-0.0325386	-0.124551	-0.0809258	-0.256244	-0.417748	0.13717	-0.143506	0.34466	0.100828	-0.277758	0.146532	-0.104141	-0.343979	-0.155725
ILMN_1783712	LOC400506	blue	0.146884	0.392634	0.132505	-0.159601	-0.0784469	0.392625	-0.267874	0.275487	0.565889	-0.382423	-0.223884	0.662906	-0.155168	0.872687	0.161331	-0.855513	0.499718	-0.491814	-0.300399	-0.242732
ILMN_2077008	LOC401551	blue	-0.166727	0.33111	-0.101155	0.136185	0.265374	-0.172753	0.0497435	-0.208091	-0.0494016	-0.284084	-0.370944	-0.0207473	-0.277903	0.30726	0.0203927	-0.261885	0.271234	-0.186119	-0.206758	0.12674
ILMN_2225887	LOC432369	blue	0.269856	0.111455	0.0597376	0.00253934	0.169249	0.260857	-0.172843	0.113929	0.16885	-0.132279	-0.0949642	0.272314	0.0327645	0.31477	0.0690328	-0.312918	0.0499591	-0.112055	-0.194533	-0.209207
ILMN_1809662	LOC440145	blue	0.42228	0.0103021	0.391491	-0.404494	-0.381617	0.538971	-0.660664	0.576937	0.261616	0.214967	-0.083566	0.501913	0.319155	0.488252	0.546334	-0.377858	-0.126402	-0.367041	-0.442561	-0.0558529
ILMN_2191759	LOC440396	blue	-0.329219	0.0499204	-0.262384	0.351168	0.547802	-0.193468	0.179283	-0.397173	-0.0423039	-0.638118	-0.555977	0.132181	-0.383757	0.458222	0.0103858	-0.445304	0.44616	-0.224483	-0.275544	0.221146
ILMN_1767665	LOC493869	blue	0.0749673	0.663895	0.0893271	-0.122459	0.0824324	0.0442987	0.00581831	0.132703	0.547251	-0.569948	-0.453993	0.658329	-0.485762	0.872643	-0.0428415	-0.893364	0.708926	-0.538725	-0.240836	-0.208871
ILMN_1804415	LOC57228	blue	0.231124	0.175019	0.22613	-0.255341	0.0982918	0.094574	-0.0449252	0.0675942	0.447815	-0.534171	-0.3375	0.704001	-0.314326	0.676788	-0.0122032	-0.712198	0.530727	-0.182274	-0.207162	-0.285294
ILMN_2070052	LOC613037	blue	0.100648	0.55918	0.144324	-0.0741643	-0.00576164	-0.0375919	-0.184372	0.12863	0.134158	-0.311467	-0.618425	0.387249	-0.350599	0.623313	0.251962	-0.560584	0.350388	-0.601588	-0.465378	0.446926
ILMN_1771238	LOC642090	blue	0.277895	0.10079	0.254759	-0.155054	0.425001	-0.0706143	0.0236058	-0.196766	0.067263	-0.482213	-0.429759	0.21868	-0.216349	0.410534	0.0846426	-0.356171	0.24296	0.00086459	-0.292074	-0.244496
ILMN_1660498	LOC643057	blue	0.290084	0.0861255	0.197351	-0.247518	-0.296408	0.281717	-0.211997	0.388889	0.310765	0.0783091	0.105784	0.352565	0.0750691	0.251603	0.101454	-0.252435	0.0541724	-0.314327	-0.0600995	-0.0896192
ILMN_1721868	LOC643995	blue	0.014321	0.933933	-0.0686952	0.0760371	0.0511735	0.351829	-0.283114	0.170629	0.237628	-0.0821444	-0.111342	0.245347	0.0864336	0.491546	0.162648	-0.455353	0.134901	-0.23505	-0.257052	-0.231125
ILMN_1784005	LOC644615	blue	0.0681948	0.692703	0.110951	-0.103266	0.237182	0.239521	-0.118651	0.00128767	0.403757	-0.6116	-0.356443	0.656964	-0.195604	0.790391	0.141841	-0.778369	0.511921	-0.271887	-0.320595	-0.273508
ILMN_1671250	LOC649708	blue	-0.0965984	0.575173	-0.236121	0.224802	0.241057	0.444423	-0.287507	-0.0015272	0.0644802	-0.253636	-0.132606	0.411669	0.21767	0.427138	0.282815	-0.39866	0.0325229	-0.0810777	-0.37142	-0.0967411
ILMN_1797596	LOC653170	blue	0.123688	0.472322	0.0615337	-0.0481446	0.137332	0.299541	-0.240624	0.172915	0.3847	-0.535401	-0.490849	0.813806	-0.216264	0.879238	0.232926	-0.858401	0.47608	-0.473627	-0.4842	-0.105288
ILMN_2056002	LOC723972	blue	0.106934	0.534768	0.072315	-0.059746	0.121153	0.200338	-0.0883676	0.0758567	0.49136	-0.544967	-0.379321	0.596125	-0.341184	0.834635	0.017188	-0.859321	0.614594	-0.486515	-0.258861	-0.0586278
ILMN_2125675	LOC728643	blue	-0.213069	0.212148	-0.22125	0.206239	0.228287	-0.155766	-0.0502282	0.013043	0.00208564	-0.364481	-0.64644	0.341545	-0.337653	0.564102	0.190749	-0.497148	0.352558	-0.499643	-0.459824	0.142808
ILMN_1745533	LOC81558	blue	0.141314	0.411023	0.14442	-0.0624769	-0.171293	0.259918	-0.301492	0.294705	0.193303	-0.0361947	-0.227727	0.326278	-0.0582018	0.48452	0.270568	-0.439657	0.165261	-0.53679	-0.319917	0.294408
ILMN_2131880	LOC84661	blue	-0.084731	0.623194	-0.133669	0.127287	0.0807718	0.274112	-0.408185	0.232224	0.0215902	-0.237993	-0.509597	0.679259	0.0769323	0.613316	0.497438	-0.501958	0.0758949	-0.245641	-0.652021	-0.242577
ILMN_1733859	LOC90379	blue	-0.0556954	0.746976	0.0267342	0.0302126	0.318826	0.0477223	0.0570822	-0.189407	0.190556	-0.522606	-0.289985	0.218602	-0.197542	0.484153	0.0460665	-0.45926	0.369489	-0.0935494	-0.183212	-0.237513
ILMN_2192620	LOC90379	blue	-0.0370696	0.830047	0.0116945	0.0552925	0.101457	-0.229582	0.163615	-0.0310114	0.262794	-0.52419	-0.536753	0.287546	-0.596296	0.616506	-0.0752332	-0.614233	0.607536	-0.503675	-0.212171	0.194239
ILMN_1726181	LOC90580	blue	-0.153042	0.372869	-0.0584367	0.194395	0.526992	0.0880144	-0.187622	-0.4462	-0.462325	-0.372195	-0.44055	0.0344492	0.200104	0.162014	0.460302	-0.0417369	-0.153801	0.277728	-0.570034	0.322338
ILMN_1720266	LOC91431	blue	0.335263	0.0456236	0.395857	-0.306865	0.00592852	0.0801487	-0.177963	0.144613	0.418398	-0.43884	-0.495707	0.41109	-0.369387	0.818702	0.172638	-0.759098	0.510927	-0.534789	-0.369671	0.104344
ILMN_1734445	LOC91461	blue	0.0177197	0.918301	0.0733281	-0.0254637	0.283871	0.120318	-0.144363	-0.0548621	0.25191	-0.632267	-0.582312	0.567558	-0.294644	0.833555	0.255999	-0.762618	0.501865	-0.399195	-0.490381	-0.132995
ILMN_1679891	LOC92345	blue	0.267702	0.114453	0.188075	-0.145077	-0.0103353	0.503483	-0.54315	0.27173	0.19515	-0.213324	-0.399298	0.61332	0.102886	0.755559	0.526707	-0.649525	0.130225	-0.452162	-0.641018	0.0836514
ILMN_1697548	LPHN2	blue	-0.176459	0.303246	-0.0255563	0.188946	0.521822	0.0571416	-0.152325	-0.523276	-0.478589	-0.33165	-0.367524	-0.196475	0.19547	0.0855535	0.451155	0.0533025	-0.160308	0.242564	-0.466842	0.342255
ILMN_1651254	LPP	blue	0.342536	0.0408538	0.187607	-0.240062	-0.304663	0.166823	-0.173155	0.454282	0.358251	0.15658	-0.0144514	0.401114	-0.0984001	0.255075	-0.055346	-0.307586	0.13651	-0.472964	0.00324975	0.0972762
ILMN_2075757	LRIG3	blue	0.234355	0.168899	0.350118	-0.275087	0.268264	0.0640622	0.0177188	-0.215389	0.372564	-0.659661	-0.326213	0.306138	-0.315678	0.669643	0.0215711	-0.657392	0.547512	-0.117464	-0.184033	-0.0911711
ILMN_2127605	LRP3	blue	0.0427879	0.804304	0.0182093	0.0373573	0.329903	-0.192564	0.227729	-0.132258	0.323586	-0.598455	-0.471041	0.212978	-0.578036	0.635759	-0.163815	-0.633753	0.64866	-0.521038	-0.125335	-0.122898
ILMN_1718633	LRP5L	blue	0.138672	0.419912	0.236403	-0.14561	0.140488	-0.0683307	-0.169135	-0.0400699	0.0116614	-0.389879	-0.533371	0.326252	-0.156546	0.474113	0.33447	-0.370234	0.179867	-0.0736774	-0.474959	0.0416326
ILMN_1732913	LRP6	blue	-0.0137041	0.936773	-0.0045793	-0.0357678	0.0685792	-0.168802	-0.0409127	0.0749921	0.0465436	-0.208871	-0.484997	0.352048	-0.292673	0.358408	0.07947	-0.33343	0.271091	-0.283838	-0.262232	0.078036
ILMN_1678998	LRRC14	blue	0.432091	0.00849703	0.462028	-0.399012	-0.244126	0.021817	-0.221427	0.314313	0.233269	0.0179398	-0.291249	0.241101	-0.236484	0.401686	0.140436	-0.353959	0.185861	-0.44926	-0.236132	0.273791
ILMN_1794968	LRRC28	blue	-0.0744541	0.666062	-0.018946	0.0956396	0.239692	-0.0052165	-0.282221	-0.0609296	-0.166052	-0.377516	-0.689265	0.422494	-0.13515	0.551061	0.500866	-0.415647	0.165991	-0.327303	-0.66261	0.234699
ILMN_1688479	LRRC42	blue	0.0359294	0.835201	0.0238898	-0.0151677	-0.090904	0.0463534	-0.171893	0.313609	0.373704	-0.282138	-0.449365	0.556409	-0.343342	0.732681	0.131116	-0.696097	0.449711	-0.606705	-0.352197	-0.154045
ILMN_1801443	LRRC54	blue	0.0595233	0.730213	-0.0430441	0.0568895	0.373477	0.136058	-0.078923	-0.147435	-0.0158181	-0.413664	-0.346497	0.463704	-0.0431465	0.359257	0.129351	-0.355201	0.151897	0.0717745	-0.351556	-0.130907
ILMN_1739683	LRRC6	blue	-0.177438	0.30053	-0.266471	0.305379	0.276056	0.106562	-0.279509	0.0664436	-0.144056	-0.192298	-0.520126	0.328822	0.0316464	0.469577	0.396713	-0.349057	0.0212388	-0.166597	-0.603364	-0.160585
ILMN_1707156	LRRFIP2	blue	0.425895	0.0096024	0.252732	-0.306242	-0.226225	0.562575	-0.345315	0.404394	0.452846	0.00707074	0.140796	0.496996	0.168836	0.442282	0.115238	-0.446863	0.0798797	-0.169506	-0.125572	-0.353145
ILMN_1724581	LSM16	blue	0.245567	0.148848	0.389044	-0.234124	0.106642	0.0302013	-0.0727197	-0.100908	0.145145	-0.422249	-0.398088	0.209394	-0.233426	0.466002	0.192512	-0.417956	0.319207	-0.312576	-0.257288	0.282896
ILMN_2070300	LSM2	blue	0.378939	0.0226588	0.433175	-0.447991	-0.302716	0.101236	-0.0668444	0.300767	0.641522	-0.187504	-0.0861091	0.304789	-0.379734	0.620656	-0.117325	-0.64626	0.562515	-0.643368	0.0572163	0.00691119
ILMN_2229242	LSM3	blue	0.150551	0.380792	0.0970047	-0.103867	0.0476704	0.192451	0.114806	0.105003	0.753648	-0.586342	-0.129306	0.489685	-0.449903	0.808215	-0.277198	-0.892323	0.761537	-0.476999	0.0536018	-0.374939
ILMN_2116556	LSM5	blue	0.389815	0.0187647	0.379273	-0.395342	-0.181023	0.265491	-0.210841	0.396122	0.678991	-0.320777	-0.283318	0.665979	-0.313267	0.850338	0.0511417	-0.851558	0.548916	-0.593443	-0.208368	-0.285108
ILMN_1675462	LSM6	blue	0.243089	0.153121	0.262049	-0.290559	-0.0660695	0.0966414	-0.150335	0.269938	0.498614	-0.386506	-0.438982	0.58069	-0.377494	0.82142	0.104211	-0.78736	0.550309	-0.57214	-0.301025	-0.131337
ILMN_1749396	LSR	blue	0.0624352	0.717544	0.0998207	-0.0317308	0.0648922	-0.0260394	0.0822558	0.0636799	0.373499	-0.328162	-0.227794	0.216814	-0.365672	0.4954	-0.116814	-0.521983	0.454391	-0.413206	-0.059175	0.0848897
ILMN_1690342	LTA4H	blue	0.22676	0.183537	0.282308	-0.296655	-0.347853	0.302432	-0.528209	0.461572	0.222245	0.0967011	-0.234917	0.48974	0.0967919	0.501888	0.474076	-0.402304	0.0343818	-0.443442	-0.417778	0.0906864
ILMN_2225537	LTB4DH	blue	0.0372712	0.829136	-0.158076	0.0733406	-0.258351	0.391907	-0.406696	0.51922	0.366495	-0.0197241	-0.223296	0.672644	-0.0501915	0.659773	0.243032	-0.631851	0.231374	-0.658207	-0.354585	-0.100043
ILMN_1665219	LTBP4	blue	-0.122884	0.475228	-0.15142	0.0797842	-0.216557	-0.0492493	-0.200942	0.382832	0.164276	-0.0799385	-0.50221	0.545286	-0.318224	0.52003	0.190334	-0.486398	0.300497	-0.664134	-0.361521	0.245243
ILMN_1714159	LUZP1	blue	0.331944	0.0479451	0.295614	-0.266839	-0.0996808	0.417577	-0.386605	0.295185	0.467293	-0.36223	-0.357657	0.709647	-0.0919656	0.845441	0.294752	-0.801056	0.364499	-0.402977	-0.449484	-0.110184
ILMN_2221564	LYAR	blue	0.322141	0.0553575	0.185441	-0.235382	-0.319647	0.770424	-0.625153	0.532364	0.411889	0.0859418	0.0430522	0.620963	0.293228	0.645547	0.411398	-0.58272	0.0339882	-0.452521	-0.380814	-0.184387
ILMN_1708081	LYCAT	blue	0.383304	0.0210223	0.419512	-0.441847	-0.289835	0.370405	-0.159347	0.387459	0.649382	-0.0842666	0.148675	0.425215	-0.0247327	0.479407	-0.0323646	-0.510117	0.29425	-0.290497	0.0751685	-0.400733
ILMN_1764628	LYPLA2	blue	0.0414946	0.81011	-0.0332582	0.00947769	-0.0272484	0.531114	-0.309414	0.1878	0.210274	-0.0932133	0.106416	0.504606	0.256754	0.364986	0.26551	-0.346557	0.0369358	-0.144978	-0.222654	-0.252438
ILMN_1660021	M6PRBP1	blue	0.12411	0.470802	0.190743	-0.113434	0.292226	0.126648	-0.389324	-0.126244	-0.222824	-0.271109	-0.484447	0.40125	0.157131	0.358338	0.522359	-0.233881	-0.0781539	0.194684	-0.630236	-0.0280753
ILMN_2112460	MAD2L1	blue	0.329015	0.050071	0.31881	-0.294625	-0.0682525	0.0579169	-0.0328339	0.250963	0.618243	-0.423838	-0.367037	0.4965	-0.474968	0.802064	-0.0868098	-0.810219	0.624372	-0.552638	-0.149506	-0.233715
ILMN_1669550	MAD2L2	blue	0.27569	0.103636	0.175262	-0.252173	-0.438204	0.0890193	-0.214409	0.548844	0.375677	0.171837	-0.143567	0.328035	-0.248725	0.453424	0.0339357	-0.417917	0.254489	-0.719024	-0.116715	-0.0425861
ILMN_1689257	MAEA	blue	-0.140154	0.414912	-0.287722	0.245856	0.0422142	0.327088	-0.102671	0.20056	0.289602	-0.122409	0.0294341	0.337804	0.0264364	0.400631	0.00543323	-0.425357	0.196429	-0.323269	-0.097806	-0.280049
ILMN_1713985	MAF1	blue	0.194228	0.256336	0.353966	-0.273338	0.0754059	-0.0802934	-0.271039	0.00781402	-0.0998831	-0.250585	-0.631598	0.274067	-0.144266	0.477761	0.464725	-0.331941	0.122502	-0.236505	-0.589738	0.308403
ILMN_1770653	MAL2	blue	0.0301558	0.861403	-0.138799	0.0923062	-0.0113846	0.0949634	-0.101823	0.334815	0.347921	-0.269701	-0.394589	0.664283	-0.313707	0.639104	0.028759	-0.648597	0.409107	-0.594158	-0.276466	-0.229214
ILMN_1803060	MAML1	blue	0.0667597	0.698864	0.122705	-0.00962967	0.151434	0.147336	-0.372147	0.0417785	-0.0661989	-0.324162	-0.653069	0.359992	-0.0860424	0.66018	0.557089	-0.500731	0.149582	-0.433619	-0.718515	0.349925
ILMN_2395926	MANBAL	blue	0.504637	0.00169763	0.548562	-0.513248	-0.0307956	0.106786	-0.11936	0.0610921	0.305086	-0.160286	-0.102502	0.158416	-0.163798	0.379526	0.00826903	-0.363682	0.276768	-0.211336	-0.0545803	-0.0235525
ILMN_1697729	MAP2K6	blue	-0.0470369	0.785305	-0.0276982	0.023934	0.195137	-0.0915236	0.124511	0.0356268	0.479696	-0.649248	-0.488578	0.564806	-0.551053	0.798551	-0.0905331	-0.822513	0.723813	-0.558268	-0.178689	-0.173137
ILMN_1651788	MAP3K11	blue	0.00445628	0.979422	0.00602731	0.0287107	0.106586	0.14502	-0.0788084	0.125013	0.385772	-0.544837	-0.477223	0.64694	-0.370508	0.820647	0.129631	-0.811284	0.5779	-0.630885	-0.350454	0.059715
ILMN_1678087	MAP3K4	blue	0.249647	0.142	0.203511	-0.173918	-0.145342	0.350432	-0.473216	0.445544	0.361637	-0.244058	-0.50622	0.752791	-0.132568	0.883164	0.446521	-0.7871	0.31447	-0.705262	-0.595295	0.0361518
ILMN_2379326	MAP3K7	blue	0.205967	0.22814	0.106359	-0.116824	-0.01408	0.462793	-0.320874	0.317176	0.421273	-0.209713	-0.186958	0.630386	-0.0223556	0.709837	0.20096	-0.705687	0.296216	-0.529216	-0.329653	0.0032136
ILMN_1810176	MAP3K7	blue	0.377471	0.0232325	0.3493	-0.378947	-0.19113	0.419102	-0.482712	0.401204	0.382841	-0.174007	-0.35044	0.729155	-0.0436691	0.774168	0.392124	-0.714265	0.273174	-0.58898	-0.477283	0.194122
ILMN_1723625	MAP4K2	blue	0.38599	0.0200652	0.386572	-0.412372	-0.395347	0.253181	-0.445855	0.468111	0.364302	-0.0156027	-0.271065	0.599932	-0.111911	0.62026	0.322425	-0.559291	0.237053	-0.578679	-0.353715	0.102362
ILMN_2408908	MAP4K5	blue	0.450017	0.0058896	0.387314	-0.395587	-0.0217147	0.450815	-0.442562	0.140615	0.141804	-0.0880061	-0.0509498	0.422069	0.299817	0.355839	0.372322	-0.295539	-0.0790546	0.0518041	-0.347169	-0.147404
ILMN_1757287	MAPK6	blue	0.317909	0.0588267	0.211934	-0.270524	-0.26003	0.325947	-0.316036	0.476439	0.309872	0.0933944	-0.0880237	0.513693	0.0747701	0.349273	0.182991	-0.337644	0.0385338	-0.392277	-0.178391	-0.158267
ILMN_2339655	MAPK7	blue	-0.135868	0.429463	-0.0398466	0.156761	0.276192	-0.26963	0.149363	-0.245369	-0.122736	-0.370151	-0.490141	-0.101947	-0.320503	0.249591	0.0627145	-0.190001	0.235407	-0.193556	-0.2415	0.244653
ILMN_1709623	MAPK7	blue	-0.167686	0.328294	-0.259069	0.271355	0.19908	-0.123335	0.0888418	0.045689	0.124091	-0.389173	-0.521717	0.373013	-0.398849	0.524907	-0.00807803	-0.512742	0.393671	-0.380505	-0.329871	-0.0532001
ILMN_2136423	MARS2	blue	0.401213	0.0153002	0.424348	-0.416665	-0.395789	0.506159	-0.388435	0.395553	0.298776	0.271609	0.285132	0.170088	0.31757	0.201867	0.221049	-0.160568	-0.0979187	-0.146058	-0.0451005	-0.199028
ILMN_1766560	MASK-BP3	blue	-0.149694	0.383541	-0.0772492	0.134302	0.276266	-0.228298	0.178061	-0.133959	0.252834	-0.595505	-0.529562	0.228423	-0.560321	0.644468	-0.0667865	-0.634432	0.616233	-0.435546	-0.221832	0.110101
ILMN_2135984	MASTL	blue	0.246176	0.14781	0.237772	-0.239809	-0.15015	0.12354	-0.0257131	0.2355	0.64603	-0.331014	-0.175576	0.323571	-0.38194	0.729468	-0.12479	-0.738031	0.586679	-0.523571	-0.0379157	-0.274372
ILMN_1811367	MAT2B	blue	0.461779	0.00458153	0.441091	-0.452428	-0.486924	0.534679	-0.588248	0.51038	0.282453	0.284301	0.108166	0.201906	0.312669	0.372891	0.430246	-0.258055	-0.137872	-0.296759	-0.277504	-0.0354441
ILMN_2106818	MBIP	blue	0.143567	0.403525	0.136878	-0.140806	0.0960383	0.0868601	-0.0279218	0.152027	0.489713	-0.538276	-0.386833	0.65626	-0.348963	0.751617	0.0292304	-0.754536	0.550306	-0.392629	-0.234726	-0.36821
ILMN_1807304	MBNL1	blue	0.314118	0.0620792	0.333515	-0.282017	0.0575484	0.171833	0.0458098	0.0493354	0.598821	-0.524033	-0.186249	0.368649	-0.384023	0.711702	-0.137015	-0.753111	0.628216	-0.447606	-0.0216622	-0.0996385
ILMN_2413899	MCM10	blue	0.291021	0.0850701	0.214936	-0.245519	-0.213172	0.388194	-0.0721157	0.314534	0.712167	-0.162512	0.201993	0.294839	-0.135076	0.582676	-0.189929	-0.631172	0.444743	-0.357476	0.13911	-0.473466
ILMN_2413898	MCM10	blue	0.469981	0.00382537	0.401947	-0.437022	-0.332757	0.365551	-0.136502	0.397079	0.779933	-0.135087	0.159791	0.346253	-0.185492	0.627836	-0.164988	-0.669433	0.462353	-0.426071	0.118392	-0.390085
ILMN_1681503	MCM2	blue	0.211164	0.216358	0.202262	-0.207441	-0.164081	0.105429	0.0623184	0.301092	0.769838	-0.39571	-0.166154	0.450864	-0.532426	0.818371	-0.230182	-0.870175	0.76121	-0.725359	0.042222	-0.241787
ILMN_2224143	MCM3	blue	0.413466	0.0121919	0.356921	-0.391585	-0.398843	0.357678	-0.352721	0.57647	0.688241	-0.115242	-0.166484	0.640466	-0.20548	0.832756	0.135911	-0.807399	0.450978	-0.701646	-0.224041	-0.244329
ILMN_2412860	MCM4	blue	0.152247	0.375387	0.107267	-0.138603	-0.052712	0.141994	0.074769	0.204888	0.695296	-0.415477	-0.102123	0.438704	-0.418685	0.741172	-0.2387	-0.795919	0.676317	-0.472325	0.0374602	-0.432144
ILMN_1737205	MCM4	blue	0.256196	0.131496	0.198944	-0.217622	-0.139372	0.298328	-0.191722	0.339992	0.666955	-0.332153	-0.208673	0.574087	-0.284079	0.864204	0.00883229	-0.871097	0.564489	-0.574901	-0.191687	-0.251793
ILMN_1815169	MCM5	blue	0.220116	0.19706	0.187065	-0.233528	-0.17164	0.163574	-0.0235501	0.339732	0.740447	-0.361835	-0.166298	0.541777	-0.435715	0.82746	-0.142695	-0.861077	0.687634	-0.645215	-0.043085	-0.335146
ILMN_1798654	MCM6	blue	0.290495	0.0856615	0.276599	-0.299628	-0.147395	0.0416464	0.0727117	0.298979	0.775144	-0.42675	-0.229588	0.505374	-0.570314	0.82726	-0.244389	-0.874476	0.773257	-0.670564	0.0256005	-0.353449
ILMN_1704702	MCM7	blue	0.156933	0.360692	0.0661996	-0.100656	-0.108541	0.250036	-0.120408	0.320767	0.60253	-0.278692	-0.160549	0.498939	-0.283761	0.768856	-0.0515714	-0.783706	0.544211	-0.635221	-0.11928	-0.314387
ILMN_1663195	MCM7	blue	0.310548	0.0652702	0.280867	-0.298156	-0.171931	0.0894651	-0.0829514	0.347698	0.673349	-0.347255	-0.335343	0.547865	-0.495675	0.860946	-0.085738	-0.871869	0.678799	-0.70674	-0.143507	-0.196337
ILMN_1800654	MCM7	blue	0.18479	0.280616	0.103412	-0.109374	-0.260241	0.566775	-0.513948	0.37195	0.235151	0.0710324	0.0723957	0.420592	0.310945	0.420786	0.41106	-0.368903	-0.0600703	-0.274154	-0.334709	0.0779861
ILMN_2407124	MCM8	blue	0.273299	0.106789	0.13981	-0.163477	-0.216497	0.579321	-0.55904	0.472391	0.379073	-0.0276343	-0.17987	0.652264	0.103578	0.734828	0.371878	-0.681776	0.159238	-0.514047	-0.459478	0.0249235
ILMN_1717366	MDFIC	blue	0.0342428	0.842838	-0.0339826	-0.00880264	0.126279	0.128987	0.109538	0.0688	0.547504	-0.483744	-0.113004	0.475216	-0.279354	0.592541	-0.213003	-0.663183	0.542196	-0.268043	0.0280415	-0.467391
ILMN_1723087	MDK	blue	0.167424	0.329064	0.180578	-0.186172	-0.0164026	0.0614542	0.0287023	0.214614	0.659717	-0.533374	-0.395123	0.617809	-0.566002	0.892375	-0.124076	-0.930974	0.780417	-0.713435	-0.13369	-0.138092
ILMN_2261876	MDK	blue	0.125798	0.46474	0.121341	-0.126191	0.0500646	0.085317	0.0627105	0.161685	0.687473	-0.61897	-0.381915	0.651437	-0.552146	0.919887	-0.155884	-0.972321	0.807936	-0.629738	-0.124872	-0.233323
ILMN_2349393	MDK	blue	0.22126	0.194683	0.222222	-0.250503	-0.187937	0.0831368	0.0639758	0.327839	0.799631	-0.4128	-0.221568	0.549871	-0.554194	0.830149	-0.238109	-0.89906	0.789628	-0.738825	0.0447347	-0.23001
ILMN_1706440	MDK	blue	0.0980282	0.569502	0.0230651	0.00842335	0.255027	-0.129598	0.05463	-0.131104	0.0631735	-0.318565	-0.375787	0.125071	-0.3172	0.357331	-0.0463864	-0.349415	0.285886	-0.167385	-0.224234	0.133691
ILMN_1736460	MDM1	blue	-0.065859	0.702741	-0.161816	0.0679348	-0.335757	0.185362	-0.0941649	0.496502	0.465832	0.078944	-0.0046154	0.36024	-0.185238	0.429749	-0.0771825	-0.471249	0.322971	-0.725261	0.0293525	-0.104234
ILMN_1741260	MDN1	blue	0.242447	0.154243	0.183341	-0.106265	-0.0262753	0.295835	-0.232073	0.182861	0.361272	-0.31603	-0.286126	0.486429	-0.14015	0.66014	0.176503	-0.649479	0.354847	-0.478137	-0.298611	0.100541
ILMN_1654543	MED6	blue	0.402937	0.0148264	0.419241	-0.333063	0.0051339	0.339928	-0.501454	0.197335	0.154301	-0.265768	-0.491521	0.539634	0.0156762	0.727961	0.541076	-0.595723	0.147704	-0.396892	-0.649461	0.163889
ILMN_2205896	MEIS3P1	blue	0.15421	0.36919	0.133083	-0.107629	-0.110061	0.379448	-0.260063	0.296636	0.463687	-0.30646	-0.199601	0.584482	-0.145684	0.726461	0.191269	-0.70318	0.409484	-0.65004	-0.243252	-0.0895326
ILMN_2212909	MELK	blue	0.0827369	0.631422	0.040715	-0.0370974	0.089832	0.0862681	-0.0900042	0.157931	0.461995	-0.475701	-0.448848	0.515996	-0.384782	0.847653	0.0343102	-0.818909	0.577126	-0.49478	-0.308301	-0.322068
ILMN_1721963	MEN1	blue	0.146638	0.393437	0.191525	-0.129756	0.212411	0.162802	-0.183255	-0.0462557	0.138488	-0.440605	-0.444521	0.345748	-0.136977	0.625345	0.289969	-0.524353	0.295982	-0.318504	-0.42119	-0.129228
ILMN_2340877	MEN1	blue	-0.0451717	0.793631	0.0916623	0.0554175	0.280233	0.149728	-0.176513	-0.17072	-0.0181949	-0.459734	-0.427376	0.232512	-0.0592652	0.53461	0.403563	-0.429723	0.220047	-0.250362	-0.477552	0.216409
ILMN_1657145	MEOX1	blue	0.403079	0.0147878	0.302449	-0.315595	-0.312561	0.339476	-0.296067	0.526679	0.531522	-0.0950297	-0.194586	0.629641	-0.17676	0.675447	0.13807	-0.66433	0.349558	-0.714775	-0.211148	-0.0564515
ILMN_2138589	MERTK	blue	0.113231	0.510839	0.104253	-0.11882	0.0144891	0.160373	-0.172329	0.152211	0.38933	-0.436957	-0.35817	0.621122	-0.239014	0.739909	0.138336	-0.7133	0.456588	-0.298437	-0.328892	-0.277405
ILMN_1781565	MESDC1	blue	0.436107	0.00784014	0.434221	-0.43163	-0.161121	0.366717	-0.252979	0.345017	0.664233	-0.394361	-0.281724	0.676298	-0.25479	0.901031	0.133662	-0.888255	0.547606	-0.620728	-0.264737	-0.137856
ILMN_1669479	MEST	blue	-0.0265175	0.877991	-0.134385	0.181715	0.307524	0.110455	-0.0587352	-0.0237081	0.238208	-0.54113	-0.459732	0.577401	-0.3109	0.679075	0.064224	-0.688641	0.471235	-0.430395	-0.335922	-0.0867201
ILMN_1670420	METAP2	blue	0.18322	0.284795	0.17863	-0.110036	0.0966058	0.512052	-0.577824	0.12258	0.046649	-0.253876	-0.348917	0.580995	0.236313	0.639794	0.639123	-0.507863	0.008588	-0.192036	-0.668295	0.0205011
ILMN_2276811	METT11D1	blue	0.322295	0.055234	0.276816	-0.195283	0.0794274	0.178599	-0.172495	-0.0275233	0.148479	-0.290679	-0.28	0.22078	-0.149821	0.475267	0.140203	-0.45284	0.239951	-0.261899	-0.307818	0.433458
ILMN_1738342	METT5D1	blue	0.0130363	0.939848	-0.00225181	-4.11383e-05	-0.0331894	0.0428866	0.0391075	0.198857	0.388834	-0.156642	-0.141845	0.220261	-0.302716	0.464295	-0.145784	-0.502828	0.410647	-0.433176	-0.0218549	-0.0412999
ILMN_1655635	METTL3	blue	-0.138427	0.420739	-0.185533	0.204746	0.128293	0.185891	-0.176114	0.106678	0.195397	-0.390091	-0.374813	0.492142	-0.11886	0.652672	0.2274	-0.603141	0.3043	-0.306869	-0.427981	-0.144548
ILMN_1656285	METTL7A	blue	0.152733	0.373847	0.0934538	-0.133685	-0.0193289	0.0403998	-0.0531465	0.261792	0.542882	-0.316721	-0.30614	0.564973	-0.425352	0.70391	-0.108882	-0.746585	0.567501	-0.524851	-0.12913	-0.215826
ILMN_1787981	MFAP2	blue	0.247242	0.146008	0.116984	-0.268316	-0.428711	0.223509	-0.285942	0.627022	0.546256	0.00678039	-0.186893	0.728549	-0.251687	0.64382	0.0630952	-0.646391	0.378652	-0.720279	-0.165104	-0.208476
ILMN_1756071	MFGE8	blue	0.0817817	0.63538	0.0396948	-0.120515	-0.189844	0.0769515	-0.195205	0.450366	0.525412	-0.275731	-0.499035	0.772572	-0.409097	0.844656	0.075826	-0.841453	0.552911	-0.694014	-0.334743	-0.168568
ILMN_2372379	MGA	blue	0.303391	0.0720559	0.187476	-0.147306	-0.261148	0.604869	-0.679273	0.492001	0.184586	0.0937345	-0.188605	0.528297	0.26216	0.582289	0.584414	-0.467932	-0.0824197	-0.492132	-0.56293	0.187986
ILMN_1761912	MGAT1	blue	0.228485	0.180136	0.221882	-0.257635	-0.27206	0.193925	-0.283881	0.410053	0.371159	-0.139313	-0.339793	0.680141	-0.228789	0.645188	0.179953	-0.629471	0.35438	-0.567926	-0.328522	0.0904918
ILMN_1756402	MGC10993	blue	0.299244	0.0762325	0.230743	-0.254205	-0.125697	0.387129	-0.405069	0.359796	0.424044	-0.262529	-0.310286	0.703782	-0.0939306	0.810916	0.320692	-0.745282	0.345457	-0.572174	-0.425723	-0.149579
ILMN_1749210	MGC13125	blue	0.148229	0.388267	0.164055	-0.114285	-0.0899499	0.261656	-0.307457	0.232453	0.289053	-0.252373	-0.36277	0.432715	-0.136693	0.697214	0.30344	-0.622575	0.316116	-0.515153	-0.415524	0.0975668
ILMN_1759184	MGC13170	blue	0.221584	0.194013	0.202883	-0.203654	-0.086612	0.118079	0.0440003	0.204804	0.731525	-0.457626	-0.204492	0.428005	-0.512833	0.828421	-0.215082	-0.876889	0.751217	-0.648317	0.00325178	-0.172717
ILMN_1732577	MGC13379	blue	0.154432	0.368491	0.14876	-0.145327	-0.156728	0.465994	-0.409272	0.321231	0.358311	-0.210912	-0.209607	0.672672	0.00393202	0.673596	0.351303	-0.640623	0.265104	-0.572153	-0.359721	0.113147
ILMN_2073012	MGC14327	blue	0.302579	0.072859	0.236676	-0.284355	-0.455873	0.642145	-0.593852	0.57333	0.277037	0.250069	0.109841	0.576941	0.365061	0.367461	0.438596	-0.309135	-0.123052	-0.384429	-0.280926	-0.0681628
ILMN_1759743	MGC15523	blue	-0.0476426	0.782607	-0.163934	0.14774	0.230692	0.0775062	0.169799	-0.074858	0.395318	-0.391407	-0.0353361	0.151399	-0.275819	0.443104	-0.281452	-0.509301	0.455531	-0.129886	0.0634561	-0.350986
ILMN_1764770	MGC15763	blue	0.275007	0.104528	0.255361	-0.141541	0.0761679	0.422829	-0.306198	0.0899686	0.346293	-0.392318	-0.254882	0.454252	-0.0267489	0.725225	0.265825	-0.684966	0.318049	-0.310078	-0.368616	-0.00251267
ILMN_1790537	MGC24665	blue	0.192813	0.259885	0.147302	-0.22207	-0.177513	0.0643045	0.0177775	0.311356	0.689626	-0.366679	-0.236537	0.54119	-0.52173	0.791735	-0.179489	-0.836599	0.718904	-0.720481	-0.0266448	-0.19607
ILMN_1699449	MGC35361	blue	-0.12526	0.466667	-0.112562	0.110986	0.336666	-0.236748	0.264898	-0.106499	0.381927	-0.754283	-0.607093	0.503469	-0.663875	0.738354	-0.187016	-0.774602	0.767166	-0.471989	-0.16877	-0.244619
ILMN_1792433	MGC39900	blue	0.0551191	0.74951	0.0135265	0.105756	0.363134	0.0873943	0.00448015	-0.283953	-0.0441006	-0.421746	-0.25665	-0.0100313	-0.0884114	0.303177	0.089081	-0.265758	0.151189	0.0060553	-0.256963	0.111513
ILMN_1727023	MGC4268	blue	0.0738318	0.668694	0.0222061	-0.0306631	-0.0424197	0.208534	-0.13502	0.214338	0.236031	-0.151528	-0.225062	0.381231	-0.0711563	0.401208	0.109479	-0.384216	0.15897	-0.229382	-0.228678	-0.219939
ILMN_1678490	MGC7036	blue	-0.0256861	0.881789	-0.0899342	0.0684665	-0.0668831	-0.0569934	0.0943141	0.190633	0.369065	-0.285952	-0.197936	0.403209	-0.382924	0.494882	-0.132921	-0.526165	0.482579	-0.461455	-0.0461388	-0.192118
ILMN_1693862	MGC70857	blue	0.0993499	0.564283	0.141224	-0.123827	-0.152243	0.117072	-0.185387	0.216948	0.290996	-0.257337	-0.365974	0.367793	-0.275016	0.653655	0.203389	-0.594502	0.398325	-0.618803	-0.31829	0.226266
ILMN_1779778	MGC70924	blue	-0.185125	0.279729	-0.272171	0.266056	0.00825495	0.147317	-0.17317	0.13645	-0.0588483	-0.12668	-0.321998	0.377903	-0.0562849	0.341863	0.255007	-0.293025	0.0853575	-0.357535	-0.39158	0.221483
ILMN_1781952	MGST1	blue	0.348205	0.0374225	0.340437	-0.397264	-0.248311	0.489261	-0.434486	0.430242	0.545699	-0.145214	-0.126588	0.650949	0.0033402	0.775999	0.28623	-0.735325	0.325442	-0.554874	-0.307063	-0.102144
ILMN_1803033	MGST1	blue	0.179358	0.295244	0.200805	-0.165652	-0.00373056	0.244482	-0.100747	0.156479	0.561384	-0.438309	-0.218264	0.41767	-0.267337	0.77262	0.0406113	-0.765664	0.546343	-0.543104	-0.149576	-0.159009
ILMN_2355168	MGST1	blue	0.37507	0.0241967	0.367608	-0.416771	-0.255992	0.489974	-0.441881	0.423703	0.559504	-0.155293	-0.137135	0.62452	-0.0146635	0.800729	0.28749	-0.750197	0.340223	-0.546261	-0.310784	-0.148759
ILMN_1745077	MIA	blue	-0.0850892	0.62172	-0.133038	0.111078	0.141062	0.0356729	0.0102803	0.020414	0.171537	-0.252033	-0.195043	0.184476	-0.187166	0.354	-0.0156062	-0.357852	0.253246	-0.300172	-0.134379	0.118063
ILMN_1760180	MID2	blue	-0.376301	0.0236981	-0.418339	0.505638	0.477712	-0.183499	0.126722	-0.233011	-0.157932	-0.401888	-0.477891	0.196103	-0.250655	0.248337	0.020024	-0.256029	0.210828	-0.154528	-0.273648	0.196582
ILMN_1718069	MIS12	blue	0.490966	0.00236263	0.361201	-0.403915	-0.445842	0.690035	-0.64609	0.608241	0.353622	0.241605	0.109025	0.49129	0.363755	0.465995	0.450598	-0.388115	-0.122479	-0.361124	-0.327527	-0.0825703
ILMN_1761324	MITF	blue	0.120383	0.484329	0.131304	-0.0846867	0.168245	-0.206105	0.158751	-0.0399016	0.365151	-0.520712	-0.490218	0.253753	-0.605489	0.648859	-0.195925	-0.671731	0.640918	-0.478454	-0.133785	0.0736265
ILMN_1667453	MIZF	blue	-0.116843	0.497361	-0.137654	0.177121	0.257794	0.177963	-0.336126	-0.0477822	-0.161914	-0.31793	-0.548814	0.383408	0.0225291	0.518717	0.507523	-0.392195	0.0699988	-0.207946	-0.656097	0.192428
ILMN_1734827	MKI67	blue	-0.140352	0.414247	-0.0512223	0.138655	0.299536	-0.365959	0.250877	-0.16664	0.205028	-0.587819	-0.640546	0.11663	-0.641367	0.591532	-0.139944	-0.568806	0.619602	-0.414363	-0.187646	0.000746959
ILMN_2274180	MKKS	blue	0.224458	0.188145	0.195926	-0.211873	0.026074	0.165288	-0.192359	0.251834	0.415358	-0.333366	-0.374039	0.567715	-0.283117	0.763371	0.151762	-0.720099	0.45927	-0.623286	-0.305939	-0.142256
ILMN_1718718	MKKS	blue	-0.0346433	0.841024	0.00550123	0.0241257	-0.0415546	-0.198049	-0.00257753	0.195322	0.213246	-0.196043	-0.475985	0.237317	-0.401663	0.48548	0.036741	-0.437775	0.376465	-0.543093	-0.213827	-0.152248
ILMN_1690807	MKL2	blue	0.316665	0.0598784	0.276006	-0.256512	-0.20938	0.333292	-0.358079	0.458248	0.474103	-0.153074	-0.333491	0.567128	-0.138297	0.766841	0.244849	-0.712357	0.325972	-0.634949	-0.356049	-0.0772898
ILMN_1742578	MKLN1	blue	0.301826	0.0736107	0.293992	-0.269816	-0.212926	0.0916274	-0.28858	0.34369	0.293688	-0.123542	-0.399024	0.385584	-0.200892	0.572473	0.23528	-0.510283	0.25369	-0.539481	-0.330733	0.202375
ILMN_1679438	MLF1IP	blue	0.247822	0.145034	0.140084	-0.205415	-0.121866	0.195324	-0.0753645	0.314615	0.62666	-0.23737	-0.108928	0.496095	-0.356921	0.692268	-0.147386	-0.740936	0.557179	-0.651639	-0.0234801	-0.142702
ILMN_2282282	MLH3	blue	0.327216	0.0514136	0.347878	-0.281346	-0.0979065	0.186853	-0.227729	0.224404	0.415483	-0.3071	-0.36077	0.419313	-0.275912	0.731396	0.171409	-0.687115	0.440735	-0.593626	-0.290979	0.115999
ILMN_1783606	MLL5	blue	-0.000419958	0.99806	-0.0691747	0.0316701	-0.214047	0.311732	-0.520349	0.457493	-0.0268516	0.1424	-0.354193	0.605318	0.170609	0.376045	0.51647	-0.298298	-0.109779	-0.443314	-0.544472	0.284322
ILMN_2344988	MLL5	blue	-0.000667344	0.996918	-0.0474248	0.0369565	-0.0527897	0.220743	-0.302008	0.275745	-0.00201818	-0.0850044	-0.338771	0.521352	0.0542102	0.36678	0.39384	-0.298149	0.0140012	-0.396023	-0.434978	0.191403
ILMN_1712095	MLLT7	blue	-0.106386	0.536875	-0.102835	0.245301	0.619532	-0.0399915	-0.234463	-0.348456	-0.476235	-0.41945	-0.706228	0.205771	0.00709839	0.355714	0.531613	-0.198302	-0.0502266	0.0418894	-0.761661	0.235526
ILMN_1762106	MMP2	blue	0.153792	0.370504	0.20074	-0.121486	0.232124	0.222126	-0.161703	-0.00314741	0.354281	-0.569232	-0.481866	0.476329	-0.221875	0.846912	0.21541	-0.7873	0.488814	-0.367269	-0.42087	-0.161585
ILMN_1784459	MMP3	blue	0.413169	0.0122604	0.47841	-0.397181	0.0814336	0.22051	-0.167547	0.00107374	0.309962	-0.37449	-0.219325	0.349111	-0.12084	0.534864	0.114878	-0.51113	0.302565	-0.169862	-0.215825	0.0622714
ILMN_2083243	MNAT1	blue	0.543175	0.000618838	0.478536	-0.461549	-0.145864	0.511784	-0.481318	0.212169	0.26126	0.0122625	0.0450531	0.257034	0.260823	0.415162	0.293138	-0.352512	-0.0349029	0.02178	-0.27998	-0.0926053
ILMN_2148796	MND1	blue	0.134337	0.43473	0.105284	-0.104938	-0.104376	0.0780047	-0.0776626	0.304189	0.601672	-0.371493	-0.399836	0.489462	-0.481158	0.869131	-0.0467985	-0.866374	0.658409	-0.724932	-0.198443	-0.17541
ILMN_1798624	MOCS1	blue	0.245111	0.149627	0.24781	-0.280038	-0.0530831	0.360094	-0.285585	0.1842	0.388317	-0.275665	-0.184449	0.52529	-0.0429017	0.635019	0.221502	-0.600054	0.303053	-0.310108	-0.27397	-0.181991
ILMN_2323801	MOCS1	blue	0.159211	0.353672	0.179552	-0.191466	-0.121054	0.257793	-0.211167	0.315499	0.55257	-0.291862	-0.223269	0.499783	-0.217986	0.795306	0.131646	-0.758414	0.490838	-0.575999	-0.219884	-0.267209
ILMN_2103591	MORC2	blue	-0.315875	0.0605546	-0.260911	0.350405	0.299066	0.0721429	-0.302138	-0.129699	-0.349211	-0.28504	-0.599929	0.224046	0.0848341	0.391676	0.577165	-0.232565	-0.0617957	-0.064298	-0.728116	0.226394
ILMN_1725700	MOV10	blue	0.0886137	0.6073	0.121947	-0.0884618	0.154092	0.0429506	-0.00641051	0.0512439	0.509467	-0.677641	-0.536439	0.630838	-0.521599	0.927548	0.0179653	-0.92985	0.741806	-0.58984	-0.297727	-0.085892
ILMN_2070815	MPDU1	blue	-0.117456	0.495094	-0.227435	0.25251	0.328734	0.13736	0.0597727	-0.0548072	0.283318	-0.453659	-0.251017	0.296676	-0.256215	0.595665	-0.0774808	-0.614978	0.448695	-0.326251	-0.185215	-0.196332
ILMN_1712452	MPHOSPH1	blue	0.185641	0.278368	0.17655	-0.164024	0.0142144	0.0206831	-0.0634309	0.228585	0.555529	-0.512435	-0.543648	0.616458	-0.534163	0.917203	-0.00403203	-0.905233	0.693446	-0.676826	-0.281459	-0.197384
ILMN_1781360	MPHOSPH6	blue	0.348608	0.0371875	0.381693	-0.371074	-0.0647917	0.278743	-0.0416513	0.0999605	0.518211	-0.35163	-0.0206344	0.334731	-0.144802	0.55185	-0.0528668	-0.579799	0.417756	-0.207728	-0.0199297	-0.181692
ILMN_1733675	MPP1	blue	0.186864	0.275158	0.115488	-0.142388	-0.00214778	-0.0656088	-0.000960829	0.248936	0.465773	-0.462867	-0.50949	0.720615	-0.530999	0.740472	-0.0488073	-0.773738	0.616891	-0.637704	-0.235534	-0.0441628
ILMN_1750689	MPP5	blue	0.0261748	0.879556	0.0865567	-0.0808154	0.035339	0.190602	0.0563194	0.0112508	0.461644	-0.297286	0.0444733	0.126911	-0.128675	0.438092	-0.166834	-0.474621	0.396903	-0.103926	0.0959953	-0.389346
ILMN_1672879	MPST	blue	0.112748	0.512658	0.140359	-0.0379387	0.0315983	0.21639	-0.0430526	-0.0490998	0.24051	-0.2054	0.00993517	0.0431922	-0.0875245	0.313783	-0.0209238	-0.336278	0.239176	-0.194632	-0.0207864	0.203894
ILMN_1739103	MPZL1	blue	0.166847	0.330755	0.10866	-0.183074	-0.0907217	0.412652	-0.2945	0.320175	0.493872	-0.225432	-0.138242	0.69043	-0.0377561	0.688584	0.142357	-0.704432	0.340869	-0.371229	-0.24943	-0.201717
ILMN_1675848	MRCL3	blue	0.0811456	0.638021	0.0970687	-0.0252887	0.457411	0.116782	0.134587	-0.305982	0.326776	-0.768133	-0.309267	0.410062	-0.311964	0.648723	-0.103573	-0.685853	0.577522	-0.0753527	-0.163342	-0.236097
ILMN_1658636	MRE11A	blue	-0.128054	0.456705	-0.126105	0.119608	-0.0330802	0.108127	0.0374661	0.194125	0.495378	-0.354485	-0.189472	0.379102	-0.34799	0.631911	-0.0948789	-0.666614	0.541421	-0.569204	-0.0522133	-0.121597
ILMN_1760802	MRE11A	blue	-0.165855	0.333681	-0.143038	0.238656	0.354491	0.196395	-0.103648	-0.14617	0.210935	-0.606772	-0.442536	0.385844	-0.20928	0.752447	0.190357	-0.719643	0.464059	-0.379283	-0.404236	0.0849858
ILMN_1709483	MRE11A	blue	0.173273	0.312198	0.133863	-0.129368	-0.0335709	0.495878	-0.607289	0.314514	0.2008	-0.21452	-0.450924	0.699997	0.121744	0.818124	0.588914	-0.694357	0.139034	-0.432217	-0.697256	0.0367027
ILMN_1678692	M-RIP	blue	0.124179	0.470553	0.110752	-0.0942287	0.285977	0.0152224	0.0571601	-0.0559845	0.441602	-0.750332	-0.551258	0.649456	-0.497882	0.854257	-0.0266059	-0.869305	0.700487	-0.388335	-0.30021	-0.19938
ILMN_1774547	M-RIP	blue	-0.0145296	0.932973	0.0658296	0.106829	0.577371	-0.288851	0.0974015	-0.433891	-0.299545	-0.599822	-0.734144	0.0894668	-0.310847	0.34855	0.222235	-0.248814	0.207549	0.0351239	-0.523397	0.226118
ILMN_1671158	MRPL13	blue	0.22288	0.191352	0.21869	-0.170632	0.168255	0.386632	-0.0584223	-0.0920892	0.45846	-0.423477	0.0445102	0.258429	-0.0974247	0.545556	-0.0810116	-0.59717	0.426959	-0.158061	-0.000289962	-0.0817463
ILMN_1730685	MRPL16	blue	0.0502564	0.77099	0.0375235	0.0121677	0.168371	0.154444	-0.15765	0.0185637	0.196568	-0.398802	-0.416251	0.397038	-0.240695	0.66533	0.190983	-0.626423	0.390963	-0.501373	-0.394792	0.270488
ILMN_1663220	MRPL22	blue	0.0349215	0.839764	0.0365842	-0.0377293	0.0546343	0.522475	-0.409555	0.14609	0.241969	-0.209506	-0.14795	0.536115	0.192623	0.620051	0.372976	-0.564228	0.163583	-0.220575	-0.396613	-0.176371
ILMN_1748819	MRPL22	blue	0.228362	0.180377	0.29097	-0.215985	0.0477141	0.179559	-0.278771	0.117324	0.265874	-0.366119	-0.456579	0.483099	-0.188311	0.732489	0.315239	-0.656365	0.369823	-0.444912	-0.439378	0.130256
ILMN_1811327	MRPL27	blue	-0.341853	0.0412835	-0.253121	0.395018	0.740251	-0.381714	0.339452	-0.597177	-0.153542	-0.786083	-0.653905	0.00336859	-0.475712	0.409529	-0.0482091	-0.369377	0.463884	0.0381549	-0.302239	-0.0776098
ILMN_1727558	MRPL27	blue	0.0757165	0.660736	0.00201825	0.0732979	0.0113586	0.192383	-0.349947	0.188376	-0.0403587	-0.0272413	-0.330452	0.266796	0.0626156	0.361976	0.360288	-0.283972	-0.0456338	-0.283041	-0.464832	0.257821
ILMN_1749432	MRPL32	blue	0.460778	0.00468207	0.375158	-0.368899	-0.273109	0.595168	-0.573668	0.479555	0.383581	-0.0405429	-0.189936	0.624623	0.119831	0.732387	0.448392	-0.644513	0.129836	-0.476051	-0.486738	-0.0100284
ILMN_1812777	MRPL35	blue	-0.391061	0.0183568	-0.420053	0.424854	0.254217	0.296177	-0.20482	0.02746	0.0301429	-0.297746	-0.337139	0.447663	0.0367933	0.514999	0.302107	-0.468883	0.176713	-0.343187	-0.41865	-0.0616949
ILMN_1748650	MRPL45	blue	0.308077	0.0675538	0.373193	-0.361019	-0.0879393	0.37755	-0.360777	0.23263	0.400385	-0.23201	-0.228653	0.451022	-0.0467707	0.732221	0.300454	-0.656511	0.313908	-0.421182	-0.349263	-0.0849617
ILMN_1808301	MRPL45	blue	0.173838	0.310599	0.109039	-0.200903	-0.313918	0.54259	-0.33157	0.466104	0.571454	-0.0208005	0.153937	0.579709	0.15255	0.530687	0.127607	-0.561453	0.204018	-0.333291	-0.0718019	-0.263294
ILMN_1687036	MRPL47	blue	0.523464	0.0010524	0.436157	-0.497092	-0.340853	0.511772	-0.307449	0.415585	0.697533	-0.0574018	0.14836	0.512608	-0.00690304	0.591432	-0.0159768	-0.640506	0.324579	-0.331539	0.00424389	-0.221075
ILMN_1664833	MRPL50	blue	0.00846476	0.960922	-0.0153102	0.025022	0.187865	0.260091	-0.322399	0.0808295	0.186961	-0.483777	-0.577678	0.679152	-0.140473	0.820659	0.389222	-0.745294	0.355419	-0.414807	-0.61267	0.0408692
ILMN_2097421	MRPL51	blue	0.130255	0.44894	0.13993	-0.109655	0.251265	0.102483	0.0115914	-0.0518252	0.501173	-0.713154	-0.456202	0.528721	-0.438221	0.885223	-0.0170794	-0.891548	0.69725	-0.421011	-0.261283	-0.153968
ILMN_2311041	MRPL52	blue	0.217554	0.202455	-0.0296132	-0.0360917	-0.15035	0.288568	-0.136668	0.398273	0.448346	-0.00571276	0.0353808	0.369767	-0.131401	0.45546	-0.0808765	-0.487001	0.256558	-0.498177	-0.044098	-0.221924
ILMN_1730391	MRPS18A	blue	0.316863	0.05971	0.382148	-0.298493	0.174355	0.152012	-0.168758	-0.0789239	0.22132	-0.433249	-0.344021	0.340075	-0.187898	0.601766	0.176393	-0.554348	0.366564	-0.24721	-0.310333	0.12494
ILMN_1802553	MRPS24	blue	-0.202349	0.236597	-0.206474	0.250784	0.226317	0.198468	-0.198392	-0.0130124	-0.0505776	-0.284426	-0.371382	0.366251	-0.00108794	0.477736	0.295802	-0.404312	0.139135	-0.190167	-0.471605	0.000215793
ILMN_1676026	MRPS26	blue	0.308669	0.0670009	0.380471	-0.271694	-0.0198105	0.291101	-0.319787	0.102108	0.237449	-0.263455	-0.292461	0.337122	-0.0854845	0.617789	0.302678	-0.547018	0.264679	-0.371104	-0.373488	0.212899
ILMN_2138435	MRPS27	blue	0.0841918	0.625414	-0.0521467	-0.0385539	-0.231579	0.327335	-0.395039	0.542482	0.37608	-0.0494601	-0.301275	0.765088	-0.059623	0.695173	0.273855	-0.663055	0.244942	-0.531941	-0.423766	-0.184401
ILMN_1813389	MRPS7	blue	0.0624454	0.717499	0.0433512	-0.0580635	-0.039887	0.421595	-0.261042	0.134793	0.280751	-0.161015	-0.0178478	0.374754	0.030623	0.503574	0.179123	-0.494274	0.234993	-0.367528	-0.19858	0.144125
ILMN_1813207	MRPS9	blue	0.155633	0.364732	0.0886255	-0.141253	-0.223011	0.256989	-0.104131	0.437834	0.736514	-0.309609	-0.180974	0.658326	-0.353433	0.83963	-0.0842237	-0.875689	0.621362	-0.681816	-0.0916327	-0.3769
ILMN_2415949	MRRF	blue	0.290758	0.0853655	0.275268	-0.266182	-0.128918	0.399017	-0.16259	0.25279	0.730479	-0.393332	-0.0703323	0.534415	-0.247669	0.833542	-0.0226437	-0.864097	0.609399	-0.585205	-0.0605594	-0.25447
ILMN_2203453	MSH2	blue	0.332929	0.0472463	0.227844	-0.31324	-0.286839	0.274121	-0.238054	0.513807	0.518911	-0.063897	-0.119258	0.639545	-0.177677	0.60102	0.0365088	-0.608909	0.327105	-0.574673	-0.15347	-0.196046
ILMN_1675708	MSH5	blue	0.079971	0.642909	0.154104	-0.117634	0.110229	-0.0856933	0.12995	-0.0496359	0.422898	-0.449948	-0.290608	0.157634	-0.479935	0.572892	-0.182802	-0.593669	0.596217	-0.46669	0.011309	0.01918
ILMN_1810834	MSH5	blue	0.110461	0.521301	0.161218	-0.146294	-0.0842939	0.100955	0.0507488	0.0320414	0.402351	-0.244967	0.0026456	0.0255487	-0.266056	0.42715	-0.113544	-0.429977	0.440175	-0.457875	0.100932	-0.0389604
ILMN_1729051	MSH6	blue	0.488371	0.00251182	0.375046	-0.440064	-0.471492	0.532004	-0.453202	0.665041	0.718342	0.0281891	0.0205011	0.706927	-0.0267041	0.736607	0.155362	-0.735651	0.318576	-0.611898	-0.164358	-0.286541
ILMN_1713156	MSL3L1	blue	0.163668	0.340183	-0.0114361	0.0689449	0.133714	0.344196	-0.325746	0.137275	0.0854201	-0.117474	-0.174513	0.326391	0.150779	0.407253	0.281782	-0.347857	-0.0264036	-0.104744	-0.405617	-0.182283
ILMN_2387285	MSL3L1	blue	0.0621902	0.718607	-0.0682859	0.176758	0.261073	0.338176	-0.483447	0.0900772	-0.201724	-0.131147	-0.449981	0.40126	0.242284	0.445538	0.580314	-0.314856	-0.165052	-0.108494	-0.733365	0.102617
ILMN_1670723	MSL3L1	blue	0.394651	0.0172224	0.307864	-0.265176	0.0474858	0.456319	-0.560305	0.251982	0.167121	-0.190952	-0.360352	0.604702	0.140109	0.694997	0.533086	-0.566768	0.0526293	-0.221282	-0.643138	-0.191695
ILMN_2328776	MST4	blue	0.450503	0.00582981	0.354213	-0.484743	-0.589318	0.657751	-0.539396	0.66147	0.632774	0.165224	0.214473	0.64491	0.215963	0.562123	0.229458	-0.551708	0.117406	-0.39674	-0.121472	-0.292212
ILMN_1745513	MT	blue	0.0502738	0.770913	0.0474995	-0.0807232	-0.0991751	0.485927	-0.357965	0.233023	0.182646	0.0599274	0.109324	0.251221	0.337124	0.323552	0.305208	-0.251813	-0.0654088	0.00334677	-0.223309	-0.448317
ILMN_1773763	MTA2	blue	-0.105584	0.539966	-0.183826	0.262496	0.460979	0.119121	0.0418283	-0.287613	-0.000701612	-0.418797	-0.205042	0.143124	-0.0932163	0.335327	0.00148093	-0.343344	0.237372	-0.0321907	-0.199919	-0.0494657
ILMN_1768751	MTA3	blue	0.0871743	0.613172	0.15329	-0.131294	0.00191717	0.407003	-0.488259	0.0692738	-0.0240014	-0.0811316	-0.140629	0.354222	0.303227	0.3616	0.534823	-0.241042	-0.106451	0.0163094	-0.464117	-0.0726597
ILMN_1660222	MTBP	blue	0.244837	0.150097	0.21315	-0.19811	-0.0608661	0.223067	-0.0732895	0.290043	0.718316	-0.489941	-0.30472	0.621203	-0.427046	0.925236	-0.0490994	-0.947704	0.705336	-0.691051	-0.150406	-0.253043
ILMN_2044617	MTERFD1	blue	0.207575	0.224449	0.200733	-0.197373	-0.185792	0.425186	-0.420408	0.351782	0.383311	-0.159193	-0.222054	0.501328	0.010637	0.724303	0.340124	-0.641442	0.244371	-0.441151	-0.400425	-0.180277
ILMN_1733615	MTF2	blue	0.389391	0.0189053	0.341104	-0.316232	-0.139813	0.282805	-0.408372	0.420066	0.26244	-0.0831175	-0.397467	0.592249	-0.101765	0.632477	0.354859	-0.564125	0.176827	-0.594375	-0.462729	0.196744
ILMN_2405521	MTHFD2	blue	0.285022	0.0920018	0.265118	-0.358735	-0.359801	0.371122	-0.134397	0.403966	0.742816	-0.111204	0.117651	0.466758	-0.163094	0.608585	-0.117112	-0.670008	0.473325	-0.477736	0.0920129	-0.290317
ILMN_1772302	MTHFS	blue	0.317881	0.0588505	0.164669	-0.224474	-0.117036	0.425652	-0.167724	0.351031	0.711938	-0.331725	-0.0608704	0.699775	-0.231267	0.788932	-0.06843	-0.850123	0.552644	-0.591639	-0.0737395	-0.276658
ILMN_1718271	MTIF3	blue	-0.152669	0.37405	-0.107101	0.175383	0.391029	0.0791064	-0.358195	-0.11693	-0.387968	-0.276587	-0.6433	0.409384	0.113854	0.378873	0.63453	-0.225834	-0.0956517	-0.0936113	-0.768814	0.22251
ILMN_2297864	MTMR14	blue	-0.187242	0.274169	-0.0975414	0.0995153	0.258469	-0.250282	0.0398982	-0.158681	-0.0579968	-0.430323	-0.577665	0.332839	-0.34017	0.40567	0.111734	-0.367475	0.332774	-0.195738	-0.350157	0.0964041
ILMN_2377977	MTRR	blue	-0.205417	0.229413	-0.340033	0.267847	-0.0102072	0.490768	-0.358256	0.201026	0.0661873	0.068983	0.0562917	0.354347	0.308212	0.251963	0.269348	-0.24872	-0.0913537	-0.187663	-0.241032	0.0677144
ILMN_1718932	MTRR	blue	0.435743	0.0078978	0.460076	-0.552241	-0.680096	0.577928	-0.535527	0.610742	0.374177	0.386552	0.337789	0.391427	0.405291	0.182705	0.312552	-0.146977	-0.17505	-0.135881	-0.0415156	-0.2195
ILMN_2073289	MTSS1	blue	0.0519984	0.763275	0.00524369	0.0389783	0.0752455	-0.0782452	0.00886474	0.163429	0.336299	-0.490555	-0.587125	0.581763	-0.521801	0.727253	0.0175765	-0.732985	0.578871	-0.68158	-0.310057	0.114064
ILMN_1774742	MTTP	blue	0.0715988	0.678168	0.221669	-0.117005	0.344012	-0.0241112	0.0418061	-0.274887	0.0915886	-0.386725	-0.274738	-0.116567	-0.146303	0.368752	0.0520135	-0.301824	0.241533	0.0214318	-0.178409	-0.143211
ILMN_1667222	MTX1	blue	0.362689	0.0297077	0.312478	-0.425367	-0.39089	0.49226	-0.415034	0.433734	0.408081	0.217287	0.240831	0.372988	0.189019	0.344587	0.17148	-0.339748	0.0518839	-0.3013	-0.060956	0.00207998
ILMN_1776352	MUTED	blue	0.347894	0.037604	0.330546	-0.383168	-0.343546	0.19649	-0.144014	0.496725	0.787983	-0.287892	-0.228389	0.688882	-0.416301	0.852503	-0.0523001	-0.886448	0.658222	-0.753534	-0.0826082	-0.222737
ILMN_1756541	MXD4	blue	-0.0466204	0.787162	0.0449341	0.0241844	0.0847144	-0.256386	-0.0691216	0.0928721	-0.0258456	-0.350882	-0.740314	0.444051	-0.376144	0.489318	0.284272	-0.413208	0.29474	-0.510911	-0.485527	0.321738
ILMN_1803213	MXRA5	blue	0.353013	0.034699	0.13003	-0.145409	-0.024163	0.379435	-0.263211	0.302246	0.401248	-0.144779	-0.129807	0.537132	-0.0656335	0.556595	0.0390817	-0.576376	0.237421	-0.333511	-0.209683	-0.217283
ILMN_1711894	MYB	blue	0.309403	0.0663202	0.308986	-0.288372	-0.133048	0.0996911	-0.00256927	0.235011	0.657659	-0.443741	-0.258702	0.43516	-0.468206	0.79321	-0.0962901	-0.80583	0.662899	-0.614018	-0.0797036	-0.15386
ILMN_2110908	MYC	blue	0.453558	0.0054657	0.443042	-0.387769	0.0721726	0.28677	-0.373638	0.130358	0.24105	-0.352769	-0.450804	0.557552	-0.0704488	0.68546	0.369769	-0.611485	0.225154	-0.260247	-0.521186	0.126381
ILMN_2087702	MYH9	blue	0.402048	0.0150693	0.301584	-0.373788	-0.239942	0.489183	-0.359126	0.411421	0.408822	0.036618	0.0614604	0.605367	0.162682	0.424636	0.145334	-0.437589	0.0664218	-0.124971	-0.177506	-0.228068
ILMN_1691476	MYLK	blue	0.086514	0.615873	0.0495936	-0.0289982	0.0996813	0.075192	0.125681	0.134113	0.684513	-0.571254	-0.297045	0.468616	-0.548188	0.854842	-0.226596	-0.913273	0.792957	-0.690991	-0.0294815	-0.220606
ILMN_2232712	MYO10	blue	0.0349263	0.839742	0.121146	-0.0329087	0.264215	-0.0520675	-0.10595	-0.0110485	0.140402	-0.530584	-0.642495	0.461537	-0.303857	0.676691	0.272537	-0.594167	0.392083	-0.344961	-0.474867	-0.0378226
ILMN_1754943	MYO1E	blue	-0.0249903	0.88497	0.0590467	0.0463413	0.246362	0.0333169	-0.0873962	-0.139725	-0.1017	-0.3004	-0.383213	0.0980348	-0.0667832	0.351027	0.284048	-0.249356	0.130167	-0.174012	-0.367669	0.0797776
ILMN_1750711	MYOHD1	blue	0.523032	0.00106434	0.479174	-0.565091	-0.523039	0.408293	-0.406361	0.555689	0.605883	0.0195342	-0.0109833	0.551527	-0.0314685	0.641555	0.17656	-0.608868	0.276579	-0.483898	-0.16308	-0.159233
ILMN_1798187	MYST2	blue	0.00777848	0.964088	0.159248	-0.0203739	0.346113	-0.0782608	0.0615254	-0.192308	0.24176	-0.683267	-0.543222	0.311242	-0.427865	0.684537	0.0978503	-0.654636	0.561488	-0.380418	-0.297547	0.111843
ILMN_1740024	NAALAD2	blue	-0.0325942	0.850317	0.0587646	-0.0245323	0.293944	-0.236752	0.167413	-0.144432	0.250055	-0.609742	-0.565017	0.328987	-0.523867	0.617615	-0.0562459	-0.598834	0.577556	-0.351677	-0.236943	-0.113338
ILMN_1774617	NAB1	blue	0.125903	0.464365	0.0951543	-0.0766442	0.136895	0.204239	-0.0486746	0.139241	0.578225	-0.59973	-0.398683	0.62281	-0.38729	0.922535	0.00849636	-0.920757	0.663891	-0.549265	-0.262838	-0.351257
ILMN_1675266	NAGPA	blue	-0.0284684	0.869089	0.0177696	-0.00615713	0.243014	0.0681613	0.0922961	-0.0683101	0.424396	-0.633088	-0.345012	0.489022	-0.394458	0.738436	-0.0481786	-0.760663	0.643456	-0.429304	-0.176522	-0.0622513
ILMN_1664878	NALP2	blue	0.135042	0.4323	0.201165	-0.169158	0.144577	0.177821	0.00248215	-0.0570042	0.42896	-0.544033	-0.19575	0.325119	-0.2154	0.609366	0.0362104	-0.598613	0.458464	-0.288531	-0.118031	-0.166021
ILMN_1705876	NAP1L1	blue	0.307358	0.0682292	0.226261	-0.288231	-0.397712	0.199488	-0.236091	0.614874	0.589601	0.0885772	-0.139413	0.445208	-0.218622	0.598458	0.000527816	-0.599433	0.334537	-0.672181	-0.0996062	-0.221024
ILMN_2408815	NAP1L1	blue	-0.125166	0.467004	-0.0674798	0.14341	0.0956951	-0.249613	0.120159	-0.0305936	0.0276382	-0.297269	-0.479702	0.0994793	-0.462094	0.346207	0.0222418	-0.309236	0.352845	-0.520764	-0.196838	0.32173
ILMN_1804327	NAP1L4	blue	0.0191647	0.911664	0.0707206	0.0135287	0.22865	-0.293485	0.207969	-0.069983	0.158202	-0.432766	-0.496712	0.144948	-0.52643	0.454297	-0.115098	-0.439387	0.466951	-0.362142	-0.165524	0.0169873
ILMN_2118229	NAPE-PLD	blue	0.35107	0.0357793	0.372365	-0.367774	-0.412852	0.254764	-0.456956	0.459183	0.183276	0.251741	-0.0711883	0.181397	0.136321	0.296802	0.373393	-0.195302	-0.08799	-0.336768	-0.270305	0.118716
ILMN_1718830	NARG2	blue	0.429739	0.00890308	0.383413	-0.536171	-0.700086	0.528101	-0.417205	0.644543	0.545628	0.417267	0.471537	0.328278	0.275174	0.197511	0.103348	-0.20825	-0.0430482	-0.302195	0.138907	-0.211555
ILMN_1797332	NARS2	blue	0.108503	0.528755	-0.0806874	-0.0843144	-0.451998	0.516754	-0.410939	0.500088	0.236089	0.335834	0.304572	0.379543	0.313183	0.138216	0.213005	-0.132883	-0.138787	-0.313246	-0.0459359	-0.0955166
ILMN_2128087	NAT12	blue	0.157305	0.359539	0.0702981	-0.0936952	0.0834883	0.33331	-0.333975	0.11035	0.0304753	-0.156902	-0.27916	0.439358	0.168575	0.391149	0.335267	-0.323142	-0.0422842	-0.0338572	-0.457436	-0.120802
ILMN_2180606	NAT13	blue	0.651931	1.65157e-05	0.575649	-0.606033	-0.40249	0.54031	-0.464507	0.577257	0.645052	0.0461458	0.0191409	0.57498	0.0417264	0.655817	0.190393	-0.635974	0.21935	-0.468958	-0.179207	-0.253018
ILMN_1691418	NBLA10383	blue	-0.417856	0.0112169	-0.481743	0.41187	0.0830875	-0.112467	-0.0264634	0.11631	-0.0013287	-0.225941	-0.440717	0.471489	-0.238821	0.331274	0.117863	-0.322175	0.23632	-0.407282	-0.275541	-0.0507641
ILMN_2177090	NBPF11	blue	-0.205154	0.230023	-0.176089	0.185879	0.0557555	-0.184185	0.097278	0.163717	0.305502	-0.463546	-0.622246	0.513445	-0.566353	0.673572	-0.00777262	-0.685923	0.603376	-0.716781	-0.261693	0.189949
ILMN_2265995	NBPF3	blue	0.214111	0.209867	0.234528	-0.250196	-0.216206	0.00226755	-0.120013	0.416982	0.513053	-0.309992	-0.509076	0.655198	-0.46449	0.7893	0.0800404	-0.775472	0.567252	-0.739018	-0.284537	0.0137775
ILMN_1666169	NBR2	blue	0.141145	0.411586	0.149065	-0.110801	0.101602	0.245981	-0.296364	0.144985	0.290606	-0.435861	-0.50396	0.607418	-0.174089	0.819728	0.330659	-0.750995	0.397863	-0.511502	-0.505661	-0.0175071
ILMN_2066756	NCAPG2	blue	-0.0749519	0.66396	-0.0925139	0.0949096	0.16796	-0.0901458	0.117352	0.0928077	0.507849	-0.601606	-0.534607	0.496809	-0.613557	0.860086	-0.135259	-0.874372	0.762068	-0.668431	-0.191139	-0.225716
ILMN_1777528	NCBP1	blue	0.241591	0.155748	0.155891	-0.102927	0.0927063	0.60292	-0.606783	0.173473	0.0946857	-0.22034	-0.320152	0.582227	0.274927	0.682079	0.592624	-0.564867	-0.00737465	-0.149783	-0.689304	0.0171227
ILMN_1736623	NCKIPSD	blue	0.156509	0.362007	0.150614	-0.167747	-0.207941	-0.176857	-0.0201129	0.301249	0.333905	-0.0510669	-0.25564	0.251744	-0.394756	0.366881	-0.0639014	-0.372309	0.344893	-0.548761	-0.0398828	-0.00890891
ILMN_2121437	NCL	blue	0.53017	0.000881658	0.389174	-0.460174	-0.474968	0.696864	-0.499231	0.549954	0.482485	0.32323	0.413978	0.385283	0.344038	0.303932	0.160894	-0.309942	-0.0519066	-0.219302	0.00349485	-0.235456
ILMN_1708805	NCOA3	blue	0.429068	0.00902197	0.463255	-0.463251	-0.419741	0.305725	-0.469136	0.489625	0.421698	-0.0236668	-0.272774	0.520919	-0.0592451	0.648525	0.349098	-0.577327	0.207187	-0.58719	-0.366398	0.176482
ILMN_1651506	NCOA6IP	blue	0.256757	0.130624	0.228971	-0.264144	-0.230177	0.422596	-0.291633	0.40548	0.640734	-0.238572	-0.114215	0.638861	-0.127898	0.796715	0.130744	-0.786596	0.463169	-0.584052	-0.183826	-0.350789
ILMN_2186369	NCOR1	blue	0.00437068	0.979817	-0.063922	0.0764395	0.0616212	0.461863	-0.540091	0.187012	-0.0599375	-0.110172	-0.35702	0.511974	0.260514	0.500407	0.599161	-0.399637	-0.0831444	-0.289386	-0.642174	0.402677
ILMN_1807283	NDST1	blue	0.00707516	0.967333	0.0971238	-0.0560048	0.058558	0.145231	-0.12838	0.0837535	0.0819512	-0.143917	-0.256154	0.215132	-0.0305392	0.336328	0.215973	-0.275001	0.118433	-0.233692	-0.255142	-0.00503245
ILMN_1760741	NDUFA9	blue	-0.0349947	0.839432	-0.0704729	0.0520424	0.228021	0.112548	0.0349889	-0.0418148	0.411447	-0.615598	-0.335138	0.539552	-0.348439	0.747776	-0.0319293	-0.772543	0.602452	-0.320359	-0.224628	-0.152697
ILMN_1749011	NECAP2	blue	0.328195	0.0506798	0.297067	-0.256426	-0.0757899	0.614354	-0.638098	0.293099	0.193123	-0.196168	-0.305018	0.739437	0.242033	0.733559	0.62303	-0.62513	0.0589993	-0.27577	-0.6665	0.040548
ILMN_2215989	NEFM	blue	0.410494	0.0128921	0.34437	-0.317822	-0.140954	0.279896	-0.342691	0.247961	0.0749115	-0.00543881	-0.219653	0.368574	0.0497482	0.312379	0.31201	-0.252581	-0.0232065	-0.32397	-0.348525	0.263343
[truncated: 11,434 more rows]
