# Supplementary material for: Alteration in basal and depolarization induced transcriptional network in iPSC derived neurons from Timothy syndrome
Source: Genome Med. 2014 Oct 10;6(10):75. doi: 10.1186/s13073-014-0075-5 (PMC4213483; doi:10.1186/s13073-014-0075-5)
Supplement: Additional file 3: Table S2. — Statistic significance of module-level enrichment for previously identified differentiation- and depolarization-associated gene sets. Odds ratio, P value, and Benjamini-Hochberg (BH) corrected FDR for significant overlap at P <0.05 are shown. Table S3. Statistic significance of module-level enrichment for previously identified ASD and ID associated genes. Odds ratio, P value, and BH corrected FDR for significant overlap at P <0.1 are shown. Table S4. A table listing ID susceptibility genes in the light cyan and salmon modules. Table S5. A table listing ASD associated genes in the black, light green, and magenta modules. [file 13073_2014_75_MOESM3_ESM.xlsx]

## Sheet: TableS2_diff&depolarModules
Modules	brain_s1vss8_up	brain_s1vss8_down	HNP_wk1vswk8_up	HNP_wk1vswk8_down	cluster1 (McKee 2007)	cluster2 (McKee 2007)	cluster3 (McKee 2007)	cluster4 (McKee 2007)	KCl Up-6hrs (Kim, 2010)	KCl Down-6hrs (Kim, 2010)
turquoise	2.9		2.8						1.5
	(FDR=3.6e-103)		(FDR=8.4e-96)						(FDR=0.007)
	(p=4.5e-105)		(p=2.1e-97)						(p=0.0011)
blue		2.6		2.4	1.4
		(FDR=2.8e-83)		(FDR=1.1e-68)	(FDR=0.02)
		(p=1.1e-84)		(p=5.6e-70)	(p=0.004)
brown		1.2		1.2	2.9					1.6
		(FDR=0.0067)		(FDR=0.00086)	(FDR=1e-15)					(FDR=2.2e-07)
		(p=0.001)		(p=0.00011)	(p=6.2e-17)					(p=2.2e-08)
tan	1.5		1.6				6.3			1.5
	(FDR=0.015)		(FDR=0.0035)				(FDR=0.026)			(FDR=0.12)
	(p=0.0028)		(p=0.00048)				(p=0.0055)			(p=0.03)
yellow		1.2
		(FDR=0.12)
		(p=0.029)
midnightblue				1.6					3.6
				(FDR=0.087)					(FDR=0.015)
				(p=0.019)					(p=0.0028)
green				1.8
				(FDR=9e-08)
				(p=7.9e-09)
black	2.4		1.8
	(FDR=1.2e-13)		(FDR=5.1e-06)
	(p=8.7e-15)		(p=5.8e-07)

## Sheet: TableS3_TSmodulesVSdiseasegenes
	lightcyan	salmon	black	black(hub)	lightgreen	lightgreen(hub)	magenta	purple	red
Voineagu_M12			1.6 (FDR=0.37) (p=0.059)	2.4 (FDR=0.17) (p=0.019)
Voineagu_M16						3.9 (FDR=0.19) (p=0.025)	2.1 (FDR=0.071) (p=0.0056)
ASD.SFARI			2.1 (FDR=0.44) (p=0.083)	2.9 (FDR=0.45) (p=0.093)
ID.Curated	3.8 (FDR=0.059) (p=0.0037)	3.3 (FDR=0.00099) (p=3.1e-05)
ASD.SFARI_ASD_Only	4.9 (FDR=0.39) (p=0.068)		3.2 (FDR=0.17) (p=0.016)	4.4 (FDR=0.25) (p=0.036)
ASD.SFARI_ID_Overlap
ID.Curated_ID_Only	4.3 (FDR=0.042) (p=0.002)	3.5 (FDR=0.00099) (p=2.6e-05)

## Sheet: TableS4_IDgenes_in_2TSmodules
hgnc_symbol	ensembl_gene_id	moduleColor
LAMP2	ENSG00000005893	lightcyan
GK	ENSG00000178146	lightcyan
CUL4B	ENSG00000158290	lightcyan
IDS	ENSG00000010404	lightcyan
AFF2	ENSG00000155966	lightcyan
PDHA1	ENSG00000131828	lightcyan
SLC16A2	ENSG00000147100	lightcyan
PQBP1	ENSG00000102103	salmon
IGBP1	ENSG00000089289	salmon
ATP7A	ENSG00000165240	salmon
MED12	ENSG00000184634	salmon
PORCN	ENSG00000102312	salmon
NDUFA1	ENSG00000125356	salmon
FGD1	ENSG00000102302	salmon
DLG3	ENSG00000082458	salmon
IL1RAPL1	ENSG00000169306	salmon
HUWE1	ENSG00000086758	salmon
NSDHL	ENSG00000147383	salmon
TIMM8A	ENSG00000126953	salmon
UBE2A	ENSG00000077721	salmon
HDAC8	ENSG00000147099	salmon
PLP1	ENSG00000123560	salmon
FGFR3	ENSG00000068078	salmon
ATP6AP2	ENSG00000182220	salmon
UPF3B	ENSG00000125351	salmon

## Sheet: TableS5_ASDgenes_in_3TSmodules
hgnc_symbol	ensembl_gene_id	moduleColor	Voineagu_M12	Voineagu_M16	ASD.SFARI
GSTM1	ENSG00000134184	black			yes
RPS6KA2	ENSG00000071242	black			yes
ASTN2	ENSG00000148219	black			yes
ARNT2	ENSG00000172379	black			yes
GABRB3	ENSG00000166206	black			yes
GALNT13	ENSG00000144278	black			yes
MT1X	ENSG00000259827	black		yes
PSME1	ENSG00000092010	black		yes
MT1A	ENSG00000205362	black		yes
TTC38	ENSG00000075234	black		yes
RHOC	ENSG00000155366	black		yes
PAK1	ENSG00000149269	black	yes
RTN2	ENSG00000125744	black	yes
FAM156A	ENSG00000182646	black	yes
ATP13A2	ENSG00000159363	black	yes
SEMA4F	ENSG00000135622	black	yes
FIG4	ENSG00000112367	black	yes
ACOT7	ENSG00000097021	black	yes
ABCB9	ENSG00000150967	black	yes
ABHD14A	ENSG00000248487	black	yes
CDK5	ENSG00000164885	black	yes
USP11	ENSG00000102226	black	yes
SSX2IP	ENSG00000117155	black	yes
FAM81A	ENSG00000157470	black	yes
CAP2	ENSG00000112186	black	yes
PQLC1	ENSG00000122490	black	yes
CNTNAP1	ENSG00000108797	black	yes
GFRA2	ENSG00000168546	black	yes
RPL14	ENSG00000188846	lightgreen		yes
IFITM3	ENSG00000142089	lightgreen		yes
IFITM2	ENSG00000185201	lightgreen		yes
RPS15A	ENSG00000134419	lightgreen		yes
LRRC1	ENSG00000137269	magenta			yes
CNTN4	ENSG00000144619	magenta			yes
EMX2	ENSG00000170370	magenta		yes
ZNF423	ENSG00000102935	magenta		yes
GNA13	ENSG00000120063	magenta		yes
RDH10	ENSG00000121039	magenta		yes
CACHD1	ENSG00000158966	magenta		yes
APOE	ENSG00000130203	magenta		yes
PPFIA1	ENSG00000131626	magenta		yes
LRP4	ENSG00000134569	magenta		yes
TYMP	ENSG00000025708	magenta		yes
TIPARP	ENSG00000163659	magenta		yes
ZFP36L1	ENSG00000185650	magenta		yes
TRIP6	ENSG00000087077	magenta		yes
COMT	ENSG00000093010	magenta		yes
ZIC2	ENSG00000043355	magenta		yes
KANK1	ENSG00000107104	magenta		yes
BST2	ENSG00000130303	magenta		yes
YES1	ENSG00000176105	magenta		yes
RHBDF2	ENSG00000129667	magenta		yes
GRM8	ENSG00000179603	magenta	yes
MAATS1	ENSG00000183833	magenta	yes
ASB13	ENSG00000196372	magenta	yes
ADARB1	ENSG00000197381	magenta	yes
B4GALT6	ENSG00000118276	magenta	yes
CDR2	ENSG00000140743	magenta	yes
PRKCE	ENSG00000171132	magenta	yes
SLITRK4	ENSG00000179542	magenta	yes
